# Supplementary material for: Pup1 QTL Regulates Gene Expression Through Epigenetic Modification of DNA Under Phosphate Starvation Stress in Rice
Source: Front Plant Sci. 2022 May 31;13:871890. doi: 10.3389/fpls.2022.871890 (PMC9195100; doi:10.3389/fpls.2022.871890)
Supplement: Supplementary file 1 [file Data_Sheet_1.zip]

Archive with 14 entries (14 files):
- Figure S1 and S2.PDF
- Table S1 and S2.doc
- Table S10.xlsx
- Table S11 and S12.xlsx
- Table S13 and S14.xlsx
- Table S15.xlsx
- Table S17 and S18.xlsx
- Table S19.xlsx
- Table S20.xlsx
- Table S3.xls
- Table S4.xlsx
- Table S5 and S6.xlsx
- Table S7 and S8.xlsx
- Table S9.xlsx
