# Supplementary material for: Pup1 QTL Regulates Gene Expression Through Epigenetic Modification of DNA Under Phosphate Starvation Stress in Rice
Source: Front Plant Sci. 2022 May 31;13:871890. doi: 10.3389/fpls.2022.871890 (PMC9195100; doi:10.3389/fpls.2022.871890)
Supplement: Supplementary file 1 [file Data_Sheet_1.zip › Table S10.xlsx]

## Sheet: Sheet 1
Supplementary Table S10: Genes hypomethylated/hypermethylated in CHG context resulting in up- or down-regulated expression of genes in root of rice genotypes.
Gene ID	Location of DMR	Pusa-44, Root		NIL-23, Root		Gene Annotation
		Methylation level (Fold Change)*	Gene expression level (Fold Change)*	Methylation level (Fold Change)*	Gene expression level (Fold Change)*
LOC_Os01g01610	Promoter (<=1kb)	2.48213	-0.0113838	0.247513	2.63107	IscA-like iron-sulfur assembly protein, mitochondrial precursor, putative, expressed
LOC_Os01g03360	Promoter (1-2kb)	NA	-0.706043	0.457234	2.16455	BBTI5 - Bowman-Birk type bran trypsin inhibitor precursor, expressed
LOC_Os01g04280	Promoter (1-2kb)	NA	0.424697	0.491379	1.48367	Calmodulin binding protein, putative, expressed
LOC_Os01g04340	Promoter (<=1kb)	NA	5.70559	0.303091	2.52413	Isoflavone reductase homolog IRL, putative, expressed
LOC_Os01g05840	Promoter (<=1kb)	2.84	-2.78493	0.453541	1.86305	Oxidoreductase, short chain dehydrogenase/reductase family domain containing family, expressed
LOC_Os01g10000	Promoter (1-2kb)	0.63129	3.60519	0.378913	1.66352	Expressed protein
LOC_Os01g12860	Promoter (1-2kb)	0.762945	-2.04795	0.420563	1.02688	MYB family transcription factor, putative, expressed
LOC_Os01g19240	Promoter (1-2kb)	2.48213	3.24675	0.438473	1.52079	Aquaporin protein, putative, expressed
LOC_Os01g21300	Promoter (1-2kb)	1.18741	1.21939	0.495601	1.99748	Esterase/lipase/thioesterase family protein, putative, expressed
LOC_Os01g23530	Promoter (1-2kb)	2.48213	3.23894	0.097931	1.07769	Expressed protein
LOC_Os01g36390	Promoter (<=1kb)	1.48213	-2.34028	0.145059	1.2612	MCM4 - Putative minichromosome maintenance MCM complex subunit 4, expressed
LOC_Os01g40190	Promoter (1-2kb)	1.18741	-0.813121	0.357143	1.20753	Retrotransposon protein, putative, unclassified, expressed
LOC_Os01g40860	Promoter (1-2kb)	NA	1.07268	0.142456	1.27335	Aldehyde dehydrogenase, putative, expressed
LOC_Os01g41050	Promoter (1-2kb)	1.18741	-2.00426	0.463816	2.07951	DNA binding protein, putative, expressed
LOC_Os01g41180	Promoter (<=1kb)	NA	0.990324	0.38147	3.10742	Expressed protein
LOC_Os01g43110	Promoter (1-2kb)	0.75386	-1.07701	0.426275	2.10059	Expressed protein
LOC_Os01g43720	Promoter (<=1kb)	NA	1.32297	0.445898	1.84049	Cytochrome P450 72A1, putative, expressed
LOC_Os01g44950	Promoter (<=1kb)	NA	6.8904	0.474011	6.51298	AMP-binding enzyme, putative, expressed
LOC_Os01g47270	Promoter (<=1kb)	1.18741	0.807045	0.123188	1.0788	DUF1645 domain containing protein, putative, expressed
LOC_Os01g48260	Promoter (1-2kb)	2.48213	2.38811	0.398908	1.66236	Retrotransposon protein, putative, unclassified, expressed
LOC_Os01g48390	Promoter (<=1kb)	0.63129	0.589088	0.436416	1.16367	Expressed protein
LOC_Os01g50420	Promoter (<=1kb)	0.63129	1.37926	0.173864	3.43062	STE_MEKK_ste11_MAP3K.7 - STE kinases include homologs to sterile 7, sterile 11 and sterile 20 from yeast, expressed
LOC_Os01g50460	Promoter (<=1kb)	3.48213	2.5691	0.168056	4.98176	Nodulin MtN3 family protein, putative, expressed
LOC_Os01g55390	Promoter (<=1kb)	2.85	0.268551	0.461957	1.39615	Retrotransposon protein, putative, unclassified, expressed
LOC_Os01g58420	Promoter (<=1kb)	2.48213	-0.730182	0.282577	4.48163	AP2 domain containing protein, expressed
LOC_Os01g60020	Promoter (<=1kb)	2.68	2.15599	0.355771	1.87651	NAC domain transcription factor, putative, expressed
LOC_Os01g60520	Promoter (<=1kb)	1.18741	2.38811	0.168314	1.66236	Retrotransposon protein, putative, unclassified, expressed
LOC_Os01g60670	Promoter (1-2kb)	NA	-1.1456	0.270208	2.24429	Receptor-like protein kinase precursor, putative, expressed
LOC_Os01g60800	Promoter (<=1kb)	NA	1.09288	0.264701	2.01256	Expressed protein
LOC_Os01g61110	Promoter (<=1kb)	1.08565	0.59714	0.2425	1.18901	Ulp1 protease family, C-terminal catalytic domain containing protein, expressed
LOC_Os01g61760	Promoter (<=1kb)	1.48213	-0.702212	0.40107	2.16547	Myosin heavy chain-related, putative, expressed
LOC_Os01g62490	Promoter (<=1kb)	0.63129	-2.74165	0.3142	3.92446	Laccase precursor protein, putative, expressed
LOC_Os01g62870	Promoter (<=1kb)	2.48213	-1.26525	0.487535	3.28052	Oxidoreductase, aldo/keto reductase family protein, putative, expressed
LOC_Os01g63380	Promoter (<=1kb)	#N/A	-1.63319	0	1.5236	Vacuolar protein sorting-associating protein 4B, putative, expressed
LOC_Os01g69200	Promoter (1-2kb)	1.18741	1.99646	0.371262	1.3581	Regulatory protein, putative, expressed
LOC_Os01g72480	Promoter (1-2kb)	NA	3.11891	0.0876507	2.72069	Zinc finger, C3HC4 type domain containing protein, expressed
LOC_Os01g73200	Promoter (<=1kb)	4.48213	3.23894	0.375488	1.07769	Expressed protein
LOC_Os02g02660	Promoter (<=1kb)	2.48213	1.02026	0.164916	1.21163	Retrotransposon protein, putative, unclassified, expressed
LOC_Os02g09330	Promoter (1-2kb)	0.63129	3.23894	0.394378	1.07769	Expressed protein
LOC_Os02g11859	Promoter (<=1kb)	NA	-0.0682845	0.371725	1.16456	Expressed protein
LOC_Os02g15230	Promoter (<=1kb)	0.63129	-0.536513	0.400037	1.11308	GDSL-like lipase/acylhydrolase, putative, expressed
LOC_Os02g19880	Promoter (1-2kb)	NA	-0.512747	0.491198	1.66008	Hypothetical protein
LOC_Os02g24205	Promoter (<=1kb)	1.35878	1.5384	0.290323	3.47209	Expressed protein
LOC_Os02g28840	Promoter (<=1kb)	NA	2.01011	0.490196	1.46453	Gibberellin receptor GID1L2, putative, expressed
LOC_Os02g36210	Promoter (1-2kb)	0.63129	2.29876	0.26775	1.01699	Ent-kaurene synthase, chloroplast precursor, putative, expressed
LOC_Os02g37100	Promoter (<=1kb)	NA	0.0873354	0.263158	3.37219	Expressed protein
LOC_Os02g37590	Promoter (<=1kb)	NA	-1.73787	0.450848	1.01258	Gglycerophosphoryl diester phosphodiesterase family protein, putative, expressed
LOC_Os02g41810	Promoter (<=1kb)	0.63129	3.23894	0.486379	1.07769	Expressed protein
LOC_Os02g42880	Promoter (<=1kb)	1.76	-1.32793	0.481118	2.24813	Gibberellin response modulator protein, putative, expressed
LOC_Os02g43550	Promoter (<=1kb)	2.48213	-0.0254226	0.365672	2.1936	GDSL-like lipase/acylhydrolase, putative, expressed
LOC_Os02g43900	Promoter (<=1kb)	NA	2.80889	0.135135	4.10744	Nuclease PA3, putative, expressed
LOC_Os02g44654	Promoter (1-2kb)	2.48213	2.56901	0.283361	5.61042	GNS1/SUR4 membrane family protein, putative, expressed
LOC_Os02g45530	Promoter (<=1kb)	1.18741	0.990324	0.483513	3.10742	Expressed protein
LOC_Os02g46660	Promoter (<=1kb)	0.63129	2.03673	0.326372	2.86752	SNARE associated Golgi protein, putative, expressed
LOC_Os02g47190	Promoter (1-2kb)	0.63129	1.61789	0.396388	1.50731	MYB family transcription factor, putative, expressed
LOC_Os02g50150	Promoter (<=1kb)	2.48213	4.75821	0.492013	7.89609	Multicopper oxidase domain containing protein, expressed
LOC_Os02g51540	Promoter (1-2kb)	0.63129	-0.878725	0.130893	1.82424	Eukaryotic aspartyl protease domain containing protein, expressed
LOC_Os02g52480	Promoter (<=1kb)	1.18741	1.03052	0.368708	1.33069	Cyclin-dependent kinase inhibitor, putative, expressed
LOC_Os02g52640	Promoter (<=1kb)	2.48213	-1.77787	0.216667	4.10917	Expressed protein
LOC_Os02g52810	Promoter (<=1kb)	NA	-1.54355	0.0800691	2.22396	Remorin C-terminal domain containing protein, putative, expressed
LOC_Os02g53620	Promoter (1-2kb)	1.18741	2.07839	0.327323	2.15201	Nuclear transcription factor Y subunit, putative, expressed
LOC_Os02g57990	Promoter (1-2kb)	1.87	-0.553829	0.24261	1.69653	Methionine adenosyltransferase regulatory beta subunit-related, putative, expressed
LOC_Os03g01320	Promoter (<=1kb)	1.18741	-2.16662	0.260262	3.03707	LTPL116 - Protease inhibitor/seed storage/LTP family protein precursor, expressed
LOC_Os03g05750	Promoter (<=1kb)	0.63129	0.747453	0.320349	3.20245	Heavy-metal-associated domain-containing protein, putative, expressed
LOC_Os03g07130	Promoter (1-2kb)	NA	1.18493	0.418674	1.04726	RING finger protein 13, putative, expressed
LOC_Os03g10469	Promoter (<=1kb)	2.48213	1.67005	0.386525	1.91801	Expressed protein
LOC_Os03g12570	Promoter (1-2kb)	1.39064	3.23894	0.43872	1.07769	Expressed protein
LOC_Os03g13040	Promoter (<=1kb)	1.18741	3.0346	0.418491	3.44222	Haemolysin-III, putative, expressed
LOC_Os03g13140	Promoter (<=1kb)	1.48	-1.94387	0.380583	1.25942	Non-symbiotic hemoglobin 2, putative, expressed
LOC_Os03g18250	Promoter (<=1kb)	0.63129	1.01178	0.173709	3.16752	Transposon protein, putative, CACTA, En/Spm sub-class, expressed
LOC_Os03g18370	Promoter (<=1kb)	2.31298	-1.23751	0.185242	1.24395	MRH1, putative, expressed
LOC_Os03g21620	Promoter (<=1kb)	1.18741	1.69483	0.332749	1.66534	AGC_AGC_other_RS6K_like.1 - ACG kinases include homologs to PKA, PKG and PKC, expressed
LOC_Os03g22600	Promoter (<=1kb)	3.9484	-1.45972	0.392656	2.14276	Serine carboxypeptidase, putative, expressed
LOC_Os03g35600	Promoter (1-2kb)	2.45607	-1.72726	0.432637	2.53801	Serine/threonine-protein kinase receptor precursor, putative, expressed
LOC_Os03g42830	Promoter (<=1kb)	1.5468	0.255011	0	2.53812	MATE efflux family protein, putative, expressed
LOC_Os03g43670	Promoter (<=1kb)	NA	-1.12724	0.307885	1.90843	TKL_IRAK_CR4L.1 - The CR4L subfamily has homology with Crinkly4, expressed
LOC_Os03g44070	Promoter (<=1kb)	2.48213	2.70878	0.439455	2.77697	Profilin domain containing protein, expressed
LOC_Os03g44940	Promoter (1-2kb)	NA	0.990324	0.455837	3.10742	Expressed protein
LOC_Os03g45210	Promoter (<=1kb)	NA	-1.63319	0	1.5236	Vacuolar protein sorting-associating protein 4B, putative, expressed
LOC_Os03g45760	Promoter (<=1kb)	NA	-1.96387	0.17499	4.32511	Expressed protein
LOC_Os03g51110	Promoter (<=1kb)	1.18741	1.70922	0.488927	1.35356	MYB family transcription factor, putative, expressed
LOC_Os03g52475	Promoter (<=1kb)	0.63129	4.75821	0.272164	7.89609	Multicopper oxidase domain containing protein, expressed
LOC_Os03g52940	Promoter (1-2kb)	1.18741	-0.933315	0.397816	5.98109	Expressed protein
LOC_Os03g54910	Promoter (<=1kb)	1.18741	-2.38453	0.471781	1.07715	X8 domain containing protein, expressed
LOC_Os03g57260	Promoter (<=1kb)	NA	0.866635	0.390709	1.40085	GRF zinc finger family protein, expressed
LOC_Os03g58230	Promoter (1-2kb)	NA	0.41262	0.390625	1.01537	Plant-specific domain TIGR01615 family protein, expressed
LOC_Os03g58500	Promoter (<=1kb)	0.63129	2.40034	0.186916	2.51904	BBTI6 - Bowman-Birk type bran trypsin inhibitor precursor, putative, expressed
LOC_Os03g61500	Promoter (1-2kb)	NA	0.454399	0.255893	3.52289	Retrotransposon protein, putative, unclassified
LOC_Os03g62010	Promoter (<=1kb)	0.63129	1.17186	0.477598	2.20833	Harpin-induced protein 1 domain containing protein, expressed
LOC_Os04g07890	Promoter (1-2kb)	2.48213	-0.328473	0.437618	1.52211	AGAP002737-PA, putative, expressed
LOC_Os04g11970	Promoter (<=1kb)	NA	1.66718	0.443308	1.03401	O-methyltransferase, putative, expressed
LOC_Os04g17730	Promoter (<=1kb)	NA	3.48027	0.321053	1.34312	Hypothetical protein
LOC_Os04g23760	Promoter (<=1kb)	2.48213	0.302543	0.40802	2.54971	Lectin protein kinase family protein, putative, expressed
LOC_Os04g29980	Promoter (1-2kb)	NA	0.990324	0.456019	3.10742	Expressed protein
LOC_Os04g32030	Promoter (1-2kb)	2.31298	-1.42865	0.361736	1.09332	Heavy metal-associated domain containing protein, expressed
LOC_Os04g35430	Promoter (1-2kb)	2.48213	-1.51525	0.291262	6.87962	PHD-finger domain containing protein, expressed
LOC_Os04g38230	Promoter (<=1kb)	2.48213	0.220764	0.491791	1.07475	LZ-NBS-LRR class RGA, putative, expressed
LOC_Os04g39489	Promoter (<=1kb)	0.63129	-0.479527	0.408061	2.16218	Amino acid transporter, putative, expressed
LOC_Os04g42350	Promoter (1-2kb)	1.18741	1.06355	0	2.88882	Heavy metal-associated domain containing protein, expressed
LOC_Os04g46000	Promoter (1-2kb)	0.63129	2.80405	0.238	4.4151	Cyclin, putative, expressed
LOC_Os04g46280	Promoter (<=1kb)	NA	-1.02044	0.409503	2.08587	Hydrolase, NUDIX family, domain containing protein, expressed
LOC_Os04g47610	Promoter (1-2kb)	NA	-1.63319	0.456282	1.5236	Vacuolar protein sorting-associating protein 4B, putative, expressed
LOC_Os04g48160	Promoter (1-2kb)	2.48213	-1.93996	0.489177	1.66403	IQ calmodulin-binding motif family protein, putative, expressed
LOC_Os04g48880	Promoter (<=1kb)	1.18741	0.801888	0.414444	1.07849	Retrotransposon protein, putative, Ty3-gypsy subclass, expressed
LOC_Os04g49570	Promoter (<=1kb)	1.47768	1.54082	0.396587	1.20473	Glutamate receptor, putative, expressed
LOC_Os04g54020	Promoter (1-2kb)	0.63129	2.09307	0.178983	1.76822	Receptor-like kinase, putative, expressed
LOC_Os04g54940	Promoter (<=1kb)	0.63129	-1.19025	0.428637	2.32373	ATEB1A-like microtubule associated protein, putative, expressed
LOC_Os04g55070	Promoter (<=1kb)	2.31298	4.52417	0.411765	8.36713	Gibberellin 20 oxidase 2, putative, expressed
LOC_Os04g56060	Promoter (<=1kb)	2.48213	0.891285	0.216	4.64364	Protein kinase domain containing protein, expressed
LOC_Os04g56570	Promoter (<=1kb)	2.36	3.24675	0.483547	1.52079	Aquaporin protein, putative, expressed
LOC_Os05g02060	Promoter (1-2kb)	NA	0.321704	0.486989	2.22681	Mitochondrial import inner membrane translocase subunit Tim17, putative, expressed
LOC_Os05g07060	Promoter (1-2kb)	1.18741	1.61244	0.458553	4.52038	ZOS1-02 - C2H2 zinc finger protein, expressed
LOC_Os05g10370	Promoter (1-2kb)	NA	-0.649255	0.424681	2.21783	Acid phosphatase, putative, expressed
LOC_Os05g10650	Promoter (1-2kb)	NA	-0.189662	0.276337	2.40073	Transposon protein, putative, CACTA, En/Spm sub-class, expressed
LOC_Os05g11950	Promoter (<=1kb)	NA	0.28282	0.36944	1.71046	GDSL-like lipase/acylhydrolase, putative, expressed
LOC_Os05g16640	Promoter (<=1kb)	1.18741	-0.914608	0	3.09396	DUF630/DUF632 domains containing protein, putative, expressed
LOC_Os05g18774	Promoter (<=1kb)	NA	2.3069	0.0724572	1.52513	Protein phosphatase 1 regulatory subunit 11, putative, expressed
LOC_Os05g31720	Promoter (1-2kb)	2.48213	1.30827	0.0344828	1.17071	Stromal membrane-associated protein, putative, expressed
LOC_Os05g31750	Promoter (<=1kb)	2.48213	-3.63901	0.317702	2.40079	Annexin, putative, expressed
LOC_Os05g32170	Promoter (1-2kb)	1.18741	-0.648247	0.260547	2.06122	TKL_IRAK_CR4L.5 - The CR4L subfamily has homology with Crinkly4, expressed
LOC_Os05g35380	Promoter (<=1kb)	0.63129	-0.930354	0.429096	3.05758	Fruit bromelain precursor, putative, expressed
LOC_Os05g38030	Promoter (<=1kb)	2.48213	4.75821	0.38904	7.89609	Multicopper oxidase domain containing protein, expressed
LOC_Os05g39850	Promoter (<=1kb)	1.18741	-2.62751	0.397899	2.29112	MCM3 - Putative minichromosome maintenance MCM complex subunit 3, expressed
LOC_Os05g48900	Promoter (1-2kb)	2.48213	-1.69115	0.393035	3.771	Fasciclin domain containing protein, expressed
LOC_Os06g06250	Promoter (<=1kb)	0.63129	-3.44968	0.471698	3.38358	GDSL-like lipase/acylhydrolase, putative, expressed
LOC_Os06g08930	Promoter (<=1kb)	2.48213	3.2667	0.431375	3.63352	Transposon protein, putative, unclassified, expressed
LOC_Os06g10850	Promoter (<=1kb)	1.18741	-0.286216	0.161323	1.53883	Coatomer subunit epsilon, putative, expressed
LOC_Os06g10930	Promoter (<=1kb)	2.48213	-0.197836	0.109569	1.08065	Integral membrane protein DUF6 containing protein, expressed
LOC_Os06g12460	Promoter (1-2kb)	2.65	2.04275	0.4553	1.00351	CSLA3 - cellulose synthase-like family A; mannan synthase, expressed
LOC_Os06g12740	Promoter (<=1kb)	1.48213	-2.10869	0.497326	5.52165	MRH1, putative, expressed
LOC_Os06g13810	Promoter (1-2kb)	1.18741	0.697486	0.490291	1.01465	Pyrophosphate--fructose 6-phosphate 1-phosphotransferase subunit beta, putative, expressed
LOC_Os06g13830	Promoter (1-2kb)	0.328767	2.80318	0.255667	2.66605	Hypothetical protein
LOC_Os06g23910	Promoter (<=1kb)	NA	3.12745	0.494866	1.49353	Expressed protein
LOC_Os06g28480	Promoter (<=1kb)	2.48213	-4.33857	0.372566	3.5242	Mitochondrial glycoprotein, putative, expressed
LOC_Os06g32510	Promoter (1-2kb)	0.63129	0.483123	0.421053	3.4003	Retrotransposon protein, putative, unclassified, expressed
LOC_Os06g32720	Promoter (<=1kb)	2.48213	1.12476	0.433702	2.52413	Isoflavone reductase homolog IRL, putative, expressed
LOC_Os06g35140	Promoter (1-2kb)	0.75386	-0.468245	0.380669	1.43304	MYB family transcription factor, putative, expressed
LOC_Os06g35960	Promoter (<=1kb)	1.18741	1.14772	0.418059	5.2885	HSF-type DNA-binding domain containing protein, expressed
LOC_Os06g38790	Promoter (<=1kb)	2.48213	0.797193	0.34728	3.1057	Hypothetical protein
LOC_Os06g39750	Promoter (1-2kb)	0.63129	-1.28935	0.321302	1.19484	3-ketoacyl-CoA synthase, putative, expressed
LOC_Os06g40120	Promoter (<=1kb)	2.48213	6.17376	0.420886	5.99428	SPX domain containing protein, putative, expressed
LOC_Os06g43090	Promoter (<=1kb)	1.18741	-1.44217	0.34563	1.06593	MYB transcription factor TaMYB1, putative, expressed
LOC_Os06g43600	Promoter (<=1kb)	NA	-1.04532	0.444847	1.50049	LTPL129 - Protease inhibitor/seed storage/LTP family protein precursor, expressed
LOC_Os06g44680	Promoter (<=1kb)	NA	4.56725	0.492683	4.10575	Glycosyl hydrolase family 10 protein, putative, expressed
LOC_Os06g45960	Promoter (<=1kb)	NA	4.25053	0.496703	2.52413	Isoflavone reductase homolog IRL, putative, expressed
LOC_Os06g45990	Promoter (1-2kb)	NA	-2.14436	0.323802	3.33591	Patellin-5, putative, expressed
LOC_Os06g46200	Promoter (1-2kb)	1.18741	-1.91588	0.0633484	7.52218	Expressed protein
LOC_Os06g49210	Promoter (1-2kb)	2.48213	3.05526	0.481455	2.34252	Retrotransposon protein, putative, unclassified, expressed
LOC_Os07g01860	Promoter (<=1kb)	2.31298	-1.19263	0.378155	2.02749	Expressed protein
LOC_Os07g03020	Promoter (1-2kb)	1.18741	0.757202	0.15881	3.01634	Expressed protein
LOC_Os07g29750	Promoter (<=1kb)	NA	-2.95368	0.281776	1.66467	Hypothetical protein
LOC_Os07g30690	Promoter (<=1kb)	2.48213	3.16034	0.448153	8.22223	Cyclin-dependent kinase inhibitor, putative, expressed
LOC_Os07g31840	Promoter (1-2kb)	1.78	-1.23163	0.253165	3.07002	Leucine-rich repeat family protein, putative, expressed
LOC_Os07g37440	Promoter (1-2kb)	NA	-1.34908	0.480808	2.92768	Retrotransposon protein, putative, Ty3-gypsy subclass, expressed
LOC_Os07g37480	Promoter (1-2kb)	NA	-1.77916	0.259352	1.07755	Peroxidase precursor, putative, expressed
LOC_Os07g37510	Promoter (<=1kb)	2.48213	0.586109	0.0320886	2.08016	Protein phosphatase 2C, putative, expressed
LOC_Os07g38140	Promoter (<=1kb)	NA	-1.63319	0.282895	1.5236	Vacuolar protein sorting-associating protein 4B, putative, expressed
LOC_Os07g40850	Promoter (<=1kb)	NA	-0.781723	0.462366	1.4837	Retrotransposon protein, putative, unclassified, expressed
LOC_Os07g46100	Promoter (1-2kb)	NA	-1.45972	0.230563	2.14276	Serine carboxypeptidase, putative, expressed
LOC_Os07g46560	Promoter (<=1kb)	1.18741	-2.05066	0.48842	2.78675	Seven in absentia protein family domain containing protein, expressed
LOC_Os07g46940	Promoter (1-2kb)	NA	-1.78282	0.472655	1.07992	Expressed protein
LOC_Os07g47194	Promoter (<=1kb)	2.18741	3.24675	0.275332	1.52079	Aquaporin protein, putative, expressed
LOC_Os08g01410	Promoter (<=1kb)	1.18741	1.12386	0.377448	1.06862	Phosphate/phosphoenolpyruvate translocator-related protein, putative, expressed
LOC_Os08g04350	Promoter (<=1kb)	#N/A	0.669204	0.495502	1.65883	Plastocyanin-like domain containing protein, putative, expressed
LOC_Os08g07390	Promoter (1-2kb)	2.48213	1.1559	0.444901	1.1654	Mla1, putative, expressed
LOC_Os08g07480	Promoter (<=1kb)	0.754436	4.23166	0.43668	1.19739	DNA-directed RNA polymerase subunit, putative, expressed
LOC_Os08g08500	Promoter (<=1kb)	1.18741	-2.63294	0.460742	3.10742	Expressed protein
LOC_Os08g12900	Promoter (1-2kb)	0.819861	0.687669	0.458273	1.0808	PPR repeat domain containing protein, putative, expressed
LOC_Os08g20420	Promoter (1-2kb)	2.48213	10.0895	0.0375143	10.3882	MGD2, putative, expressed
LOC_Os08g28730	Promoter (<=1kb)	0.63129	0.0617559	0.27635	1.84064	NAD dependent epimerase/dehydratase family protein, putative, expressed
LOC_Os08g29610	Promoter (<=1kb)	NA	-1.1025	0.415787	1.84574	Expressed protein
LOC_Os08g31090	Promoter (<=1kb)	NA	0.80414	0.302655	1.81592	Glutathione S-transferase, putative, expressed
LOC_Os08g33479	Promoter (1-2kb)	2.48213	1.70774	0.35609	1.83745	Expressed protein
LOC_Os08g33640	Promoter (<=1kb)	0.63129	3.74219	0.430672	3.86218	Expressed protein
LOC_Os08g38400	Promoter (<=1kb)	NA	0.353941	0.385914	3.07906	Oligopeptide transporter, putative, expressed
LOC_Os08g40700	Promoter (<=1kb)	2.48213	-2.63294	0.371731	3.10742	Expressed protein
LOC_Os08g41070	Promoter (<=1kb)	1.92096	1.60872	0.336857	1.28279	Retrotransposon protein, putative, unclassified, expressed
LOC_Os08g41520	Promoter (1-2kb)	1.18741	-0.897996	0.464396	4.52164	Glutathione S-transferase, putative, expressed
LOC_Os08g41550	Promoter (1-2kb)	0.63129	3.2376	0.372731	2.32703	Ubiquitin carboxyl-terminal hydrolase, putative, expressed
LOC_Os08g42400	Promoter (1-2kb)	NA	0.810726	0.427861	1.39007	No apical meristem protein, putative, expressed
LOC_Os08g44020	Promoter (<=1kb)	0.63129	0.131239	0.155763	3.60326	Rhamnogalacturonate lyase, putative, expressed
LOC_Os08g44670	Promoter (<=1kb)	1.18741	-1.45972	0.490157	2.14276	Serine carboxypeptidase, putative, expressed
LOC_Os09g07830	Promoter (1-2kb)	2.48213	-0.811799	0.320789	1.06333	Acetyl-CoA acetyltransferase, cytosolic, putative, expressed
LOC_Os09g18450	Promoter (1-2kb)	2.3	-2.58189	0.374909	2.43137	Class I glutamine amidotransferase, putative, expressed
LOC_Os09g19800	Promoter (<=1kb)	2.48213	-2.92385	0.272926	4.03307	Expressed protein
LOC_Os09g23640	Promoter (1-2kb)	0.63129	5.0573	0.485575	3.52162	Senescence-induced receptor-like serine/threonine-protein kinase precursor, putative, expressed
LOC_Os09g25900	Promoter (1-2kb)	1.18741	-0.579211	0.477586	1.16103	CSLC2 - cellulose synthase-like family C, expressed
LOC_Os09g26310	Promoter (<=1kb)	2.48213	-1.62745	0.244233	3.11438	Hypro1, putative, expressed
LOC_Os09g28850	Promoter (<=1kb)	0.63129	0.0505698	0.5	3.75062	Expressed protein
LOC_Os09g29100	Promoter (1-2kb)	NA	-1.25491	0.462199	1.34264	Cyclin, putative, expressed
LOC_Os09g30130	Promoter (<=1kb)	0.63129	1.13844	0.466667	3.3176	CSLE6 - cellulose synthase-like family E, expressed
LOC_Os09g30280	Promoter (1-2kb)	NA	-0.912351	0.342857	1.41088	Glycosyl transferase 8 domain containing protein, putative, expressed
LOC_Os09g31120	Promoter (1-2kb)	2.48213	0.232777	0.476215	1.77571	Pirin, putative, expressed
LOC_Os09g35760	Promoter (<=1kb)	NA	1.81171	0.387639	3.10916	Expressed protein
LOC_Os09g36280	Promoter (1-2kb)	1.18741	-0.512747	0.45047	1.66008	Hypothetical protein
LOC_Os09g37590	Promoter (<=1kb)	0.661152	-0.465985	0.489857	1.17785	OsFBDUF47 - F-box and DUF domain containing protein, expressed
LOC_Os09g39740	Promoter (<=1kb)	NA	1.34898	0.0494297	1.26563	ACT domain containing protein, expressed
	The plants were grown hydroponically under P starvation (treatment, 0 ppm Pi) and P sufficient (control, 16 ppm Pi) conditions.
	*Fold change (>2, P=0.05) under P-starvation stress, compared to the level observed in root under control.
