# Supplementary material for: Pup1 QTL Regulates Gene Expression Through Epigenetic Modification of DNA Under Phosphate Starvation Stress in Rice
Source: Front Plant Sci. 2022 May 31;13:871890. doi: 10.3389/fpls.2022.871890 (PMC9195100; doi:10.3389/fpls.2022.871890)
Supplement: Supplementary file 1 [file Data_Sheet_1.zip › Table S11 and S12.xlsx]

## Sheet: Hypomethylation
Supplementary Table S11: Genes hypomethylated/demethylated in CG context resulting in up-regulated expression of the gene in root of NIL-23
Gene ID	Location of DMR	NIL-23, Root		Gene Annotation
		Methylation level (Fold Change)*	Gene expression level (Fold Change)*
LOC_Os01g56750	Exon 7	0	5.76841	OsFBDUF8 - F-box and DUF domain containing protein, expressed
LOC_Os01g62950	Promoter (2-3kb)	0	1.90786	Ras-related protein, putative, expressed
LOC_Os02g56520	3' UTR	0	1.43136	Expressed protein
LOC_Os03g17200	Promoter (2-3kb)	0	1.02163	Plant-specific domain TIGR01589 family protein, expressed
LOC_Os03g21030	Downstream (2-3kb)	0	1.52106	No apical meristem protein, putative, expressed
LOC_Os03g43590	Exon 15	0	2.21671	LSTK-1-like kinase, putative, expressed
LOC_Os03g44380	Promoter (2-3kb)	0	3.47027	9-cis-epoxycarotenoid dioxygenase 1, chloroplast precursor, putative, expressed
LOC_Os04g45340	Promoter (2-3kb)	0	5.77048	Expressed protein
LOC_Os05g18604	Exon 9	0	1.72672	OsSCP28 - Putative Serine Carboxypeptidase homologue, expressed
LOC_Os05g40630	Promoter (1-2kb)	0	1.73163	DUF567 domain containing protein, putative, expressed
LOC_Os07g31190	Promoter (1-2kb)	0	1.85639	OsWAK71 - OsWAK receptor-like cytoplasmic kinase OsWAK-RLCK, expressed
LOC_Os07g47700	Promoter (1-2kb)	0	2.32282	NAD dependent epimerase/dehydratase family domain containing protein, expressed
LOC_Os09g32050	Promoter (1-2kb)	0	1.11388	Chaperone protein dnaJ 10, putative, expressed
LOC_Os09g35630	Promoter (1-2kb)	0	3.69066	BAG domain-containing protein, putative, expressed
LOC_Os03g12250	Promoter (1-2kb)	0.0302667	3.32187	Atypical receptor-like kinase MARK, putative, expressed
LOC_Os08g20420	Promoter (1-2kb)	0.036918	10.3882	MGD2, putative, expressed
LOC_Os01g33080	3' UTR	0.0572299	3.92264	Fimbrin-like protein 2, putative, expressed
LOC_Os07g01180	Promoter (1-2kb)	0.0597664	3.39935	Expressed protein
LOC_Os02g30280	Promoter (1-2kb)	0.06	1.44013	Expressed protein
LOC_Os05g34170	Promoter (2-3kb)	0.0605022	1.05958	Tubulin/FtsZ domain containing protein, putative, expressed
LOC_Os04g51890	Distal Intergenic	0.0628931	2.51904	BBTI6 - Bowman-Birk type bran trypsin inhibitor precursor, putative, expressed
LOC_Os01g63410	Distal Intergenic	0.0649975	1.53821	Expressed protein
LOC_Os01g67030	Promoter (2-3kb)	0.0670238	1.66189	Expressed protein
LOC_Os07g35480	Downstream (1-2kb)	0.0683692	2.13095	Glucan endo-1,3-beta-glucosidase precursor, putative, expressed
LOC_Os09g36910	Distal Intergenic	0.0700058	2.31842	bZIP transcription factor domain containing protein, expressed
LOC_Os06g29340	Promoter (1-2kb)	0.0752609	3.20902	Retrotransposon protein, putative, unclassified, expressed
LOC_Os05g31910	Promoter (1-2kb)	0.0813812	2.60194	Receptor-like protein kinase precursor, putative, expressed
LOC_Os08g40590	Promoter (1-2kb)	0.0833333	1.68898	Oxysterol-binding protein, putative, expressed
LOC_Os02g58210	3' UTR	0.0915108	1.44162	JmjC domain containing protein, expressed
LOC_Os05g11414	Promoter (2-3kb)	0.0916097	2.52159	Expressed protein
LOC_Os03g05290	Promoter (1-2kb)	0.0927644	1.50903	Aquaporin protein, putative, expressed
LOC_Os04g27710	Downstream (<1kb)	0.0998421	1.52079	Aquaporin protein, putative, expressed
LOC_Os05g38250	Promoter (2-3kb)	0.101462	1.79482	Membrane associated DUF588 domain containing protein, putative, expressed
LOC_Os05g32320	Exon10	0.101995	1.2331	Integral membrane transporter family protein, putative, expressed
LOC_Os02g39910	3' UTR	0.102041	4.51881	Peptide-N4-asparagine amidase A, putative, expressed
LOC_Os04g47080	Downstream (<1kb)	0.103221	1.95323	RING-H2 finger protein ATL1O, putative, expressed
LOC_Os04g30920	Promoter (1-2kb)	0.1033	2.26635	Expressed protein
LOC_Os06g12460	Promoter (1-2kb)	0.107154	1.00351	CSLA3 - cellulose synthase-like family A; mannan synthase, expressed
LOC_Os03g15530	Promoter (1-2kb)	0.109969	3.77927	Expressed protein
LOC_Os02g51040	Promoter (1-2kb)	0.113934	5.84309	Allantoin permease, putative, expressed
LOC_Os02g23880	Distal Intergenic	0.116161	3.18855	X8 domain containing protein, expressed
LOC_Os04g56730	Promoter (1-2kb)	0.120331	1.90189	Repressor of RNA polymerase III transcription MAF1, putative, expressed
LOC_Os07g46940	Promoter (1-2kb)	0.128308	1.07992	Expressed protein
LOC_Os08g34870	Promoter (2-3kb)	0.140946	4.52101	Expressed protein
LOC_Os01g53294	Distal Intergenic	0.146311	1.46909	respiratory burst oxidase protein B, putative, expressed
LOC_Os01g45510	Distal Intergenic	0.152192	2.07951	DNA binding protein, putative, expressed
LOC_Os06g09420	Promoter (1-2kb)	0.154113	3.93573	B3 DNA binding domain containing protein, expressed
LOC_Os07g40020	Promoter (2-3kb)	0.15983	3.10742	Expressed protein
LOC_Os04g49060	Distal Intergenic	0.162886	1.53693	H-BTB3 - Bric-a-Brac, Tramtrack, Broad Complex BTB domain H family conserved sequence
LOC_Os03g14370	Promoter (2-3kb)	0.163291	1.78274	ACT domain containing protein, expressed
LOC_Os09g32320	Promoter (2-3kb)	0.164778	2.49607	Growth regulator related protein, putative, expressed
LOC_Os08g30590	Downstream (<1kb)	0.1667	4.6924	Transcription factor HBP-1b, putative, expressed
LOC_Os03g03164	Distal Intergenic	0.170234	1.11307	Homeobox protein knotted-1, putative, expressed
LOC_Os02g15690	Exon 5	0.171429	1.36052	polygalacturonase, putative, expressed
LOC_Os09g25490	3' UTR	0.182117	5.15566	CESA9 - cellulose synthase, expressed
LOC_Os05g40680	Promoter (1-2kb)	0.183276	1.5236	Vacuolar protein sorting-associating protein 4B, putative, expressed
LOC_Os06g34100	Promoter (1-2kb)	0.184549	3.10742	Expressed protein
LOC_Os02g45850	Distal Intergenic	0.185759	2.74073	B3 DNA binding domain containing protein, expressed
LOC_Os06g49380	Exon 1	0.189462	3.53765	GATA zinc finger domain containing protein, expressed
LOC_Os08g31200	Distal Intergenic	0.195832	1.08209	Retrotransposon protein, putative, unclassified, expressed
LOC_Os01g19240	Exon 3	0.196662	1.52079	Aquaporin protein, putative, expressed
LOC_Os01g61160	Promoter (2-3kb)	0.208217	2.50375	Laccase precursor protein, putative, expressed
LOC_Os08g34050	Promoter (1-2kb)	0.208651	2.83747	Phosphofructokinase, putative, expressed
LOC_Os04g32510	Distal Intergenic	0.209844	1.66327	Expressed protein
LOC_Os02g07190	Promoter (1-2kb)	0.21033	1.99825	Expressed protein
LOC_Os06g10070	Promoter (1-2kb)	0.214	1.07769	Expressed protein
LOC_Os02g49260	Promoter (1-2kb)	0.214286	1.32418	Transporter-related, putative, expressed
LOC_Os02g45054	Intron 3	0.215116	1.03546	ZOS2-15 - C2H2 zinc finger protein, expressed
LOC_Os01g49840	Promoter (2-3kb)	0.21768	1.08065	Integral membrane protein DUF6 containing protein, expressed
LOC_Os06g49040	Distal Intergenic	0.217785	3.93067	MYB-like DNA-binding domain containing protein, putative, expressed
LOC_Os03g17850	Promoter (1-2kb)	0.21978	4.53973	Glycosyltransferase family 43 protein, putative, expressed
LOC_Os08g39390	Promoter (2-3kb)	0.225123	7.89609	Multicopper oxidase domain containing protein, expressed
LOC_Os03g03440	Promoter (1-2kb)	0.225757	1.1923	Expressed protein
LOC_Os03g37780	Downstream (<1kb)	0.226291	1.07849	Retrotransposon protein, putative, Ty3-gypsy subclass, expressed
LOC_Os01g42960	Distal Intergenic	0.226501	4.05458	TTL1, putative, expressed
LOC_Os03g53800	Exon 10	0.227942	2.22166	Periplasmic beta-glucosidase precursor, putative, expressed
LOC_Os04g52310	Promoter (1-2kb)	0.229405	1.07932	Metal cation transporter, putative, expressed
LOC_Os08g14109	Promoter (1-2kb)	0.231762	2.50723	Retrotransposon protein, putative, Ty1-copia subclass, expressed
LOC_Os08g31580	Promoter (1-2kb)	0.231878	1.49897	Ethylene-responsive transcription factor, putative, expressed
LOC_Os06g01480	3' UTR	0.232935	1.81077	NAC domain containing protein, putative, expressed
LOC_Os01g53680	Downstream (1-2kb)	0.233432	1.53903	6-phosphofructokinase, putative, expressed
LOC_Os01g08470	Promoter (1-2kb)	0.233937	2.37901	Retrotransposon protein, putative, unclassified, expressed
LOC_Os03g63810	Distal Intergenic	0.234478	1.36835	WRKY80, expressed
LOC_Os02g41710	Promoter (2-3kb)	0.235407	1.07769	Expressed protein
LOC_Os08g38170	Distal Intergenic	0.23681	5.02763	Methyladenine glycosylase, putative, expressed
LOC_Os09g12080	Downstream (2-3kb)	0.237649	1.5236	Vacuolar protein sorting-associating protein 4B, putative, expressed
LOC_Os04g27430	Promoter (1-2kb)	0.2422	1.52079	Aquaporin protein, putative, expressed
LOC_Os09g07650	Distal Intergenic	0.2427	2.00587	Expressed protein
LOC_Os01g52010	Exon 4	0.245216	3.90158	Alliin lyase precursor, putative, expressed
LOC_Os08g01830	Promoter (2-3kb)	0.245585	1.0782	TKL_IRAK_CR4L.6 - The CR4L subfamily has homology with Crinkly4, expressed
LOC_Os03g29150	Intron 1	0.248731	3.52289	Retrotransposon protein, putative, unclassified
LOC_Os05g11660	Promoter (1-2kb)	0.24933	7.89609	Multicopper oxidase domain containing protein, expressed
LOC_Os02g47420	3' UTR	0.25	1.47766	ATROPGEF7/ROPGEF7, putative, expressed
LOC_Os06g23114	Promoter (1-2kb)	0.250095	2.01679	Copper methylamine oxidase precursor, putative, expressed
LOC_Os01g66860	Downstream (1-2kb)	0.252163	5.69076	Serine/threonine protein kinase, putative, expressed
LOC_Os03g12570	Intron 21	0.252812	1.07769	Expressed protein
LOC_Os08g22389	Distal Intergenic	0.253126	2.35952	Hydrolase, alpha/beta fold family protein, putative, expressed
LOC_Os02g05950	Promoter (2-3kb)	0.25641	1.22787	Phytosulfokine receptor precursor, putative, expressed
LOC_Os09g15860	Promoter (2-3kb)	0.25675	2.52413	Isoflavone reductase homolog IRL, putative, expressed
LOC_Os04g29090	Exon 3	0.258398	2.24943	FAD-binding and arabino-lactone oxidase domains containing protein, putative, expressed
LOC_Os04g39290	Distal Intergenic	0.259209	1.5236	Vacuolar protein sorting-associating protein 4B, putative, expressed
LOC_Os01g63854	Promoter (2-3kb)	0.2644	1.00678	Transmembrane amino acid transporter protein, putative, expressed
LOC_Os04g49490	Promoter (1-2kb)	0.264575	1.2724	Protein phosphatase 2C, putative, expressed
LOC_Os07g01600	Promoter (1-2kb)	0.264618	4.64364	Protein kinase domain containing protein, expressed
LOC_Os06g20570	Promoter (1-2kb)	0.2655	1.5236	Vacuolar protein sorting-associating protein 4B, putative, expressed
LOC_Os04g19140	Distal Intergenic	0.265549	2.01187	Expressed protein
LOC_Os06g40210	Promoter (1-2kb)	0.266021	4.28929	Expressed protein
LOC_Os07g07990	Distal Intergenic	0.26657	1.07497	Uncharacterized protein At4g06744 precursor, putative, expressed
LOC_Os02g39064	Distal Intergenic	0.267809	2.66308	Expressed protein
LOC_Os02g44654	Promoter (1-2kb)	0.26864	5.61042	GNS1/SUR4 membrane family protein, putative, expressed
LOC_Os01g63580	Promoter (2-3kb)	0.270787	2.35231	Glycerol-3-phosphate acyltransferase, putative, expressed
LOC_Os03g11320	Downstream (<1kb)	0.271007	1.33239	Heparanase-like protein precursor, putative, expressed
LOC_Os07g46100	Promoter (1-2kb)	0.271108	2.14276	Serine carboxypeptidase, putative, expressed
LOC_Os04g20280	Promoter (1-2kb)	0.272367	1.35646	Expressed protein
LOC_Os01g50720	Distal Intergenic	0.272611	3.60188	MYB family transcription factor, putative, expressed
LOC_Os01g43010	Intron 5	0.273392	3.63352	Transposon protein, putative, unclassified, expressed
LOC_Os01g66590	Distal Intergenic	0.27384	1.02243	Pleiotropic drug resistance protein 4, putative, expressed
LOC_Os08g31569	3' UTR	0.274219	3.10742	Expressed protein
LOC_Os09g35760	Promoter (1-2kb)	0.274725	3.10916	Expressed protein
LOC_Os04g47059	Exon 8	0.275779	4.84621	Glutaredoxin, putative, expressed
LOC_Os07g08840	Promoter (2-3kb)	0.276247	3.0985	Thioredoxin, putative, expressed
LOC_Os09g15030	Promoter (2-3kb)	0.278195	1.52079	Aquaporin protein, putative, expressed
LOC_Os03g22634	Promoter (2-3kb)	0.278902	5.50541	Terpene synthase, putative, expressed
LOC_Os08g17784	Intron 7	0.27956	9.15206	Purple acid phosphatase, putative, expressed
LOC_Os04g01140	Distal Intergenic	0.281081	1.79547	Cytochrome P450 93A2, putative, expressed
LOC_Os06g46200	Promoter (1-2kb)	0.283099	7.52218	Expressed protein
LOC_Os02g42310	Promoter (1-2kb)	0.283229	3.00145	OsSCP8 - Putative Serine Carboxypeptidase homologue, expressed
LOC_Os04g32030	Promoter (1-2kb)	0.283475	1.09332	Heavy metal-associated domain containing protein, expressed
LOC_Os03g57960	Distal Intergenic	0.284091	7.89609	Multicopper oxidase domain containing protein, expressed
LOC_Os02g19820	Downstream (2-3kb)	0.285122	2.08275	Nodulin MtN3 family protein, putative, expressed
LOC_Os03g45990	Exon 1	0.285462	1.47737	Expressed protein
LOC_Os05g31750	Promoter (1-2kb)	0.287059	2.40079	Annexin, putative, expressed
LOC_Os04g39650	3' UTR	0.287479	2.66468	Expressed protein
LOC_Os07g32340	Exon 5	0.288801	2.0689	Retrotransposon protein, putative, unclassified, expressed
LOC_Os01g52770	Exon 6	0.290211	2.39847	Transposon protein, putative, unclassified, expressed
LOC_Os01g71710	Promoter (1-2kb)	0.293688	1.14288	Amino acid permease family protein, putative, expressed
LOC_Os02g14490	Downstream (2-3kb)	0.294578	1.94721	MYB family transcription factor, putative, expressed
LOC_Os08g44840	Promoter (1-2kb)	0.296933	1.5236	Vacuolar protein sorting-associating protein 4B, putative, expressed
LOC_Os03g06360	Promoter (1-2kb)	0.297679	1.46453	Gibberellin receptor GID1L2, putative, expressed
LOC_Os07g04150	Distal Intergenic	0.298107	4.93649	Stress-induced protein, putative, expressed
LOC_Os03g11420	Promoter (1-2kb)	0.300075	3.31979	Os3bglu6 - beta-glucosidase/beta-fucosidase/beta-galactosidase, expressed
LOC_Os01g03640	Promoter (2-3kb)	0.301524	7.89609	Multicopper oxidase domain containing protein, expressed
LOC_Os01g56880	3' UTR	0.301543	6.50564	Purple acid phosphatase precursor, putative, expressed
LOC_Os06g10230	Exon 27	0.302746	4.12258	Receptor-like protein kinase 5 precursor, putative, expressed
LOC_Os01g29507	Promoter (1-2kb)	0.30316	1.48047	RALFL9 - Rapid ALkalinization Factor RALF family protein precursor, expressed
LOC_Os03g05770	Downstream (1-2kb)	0.304398	4.52101	Expressed protein
LOC_Os05g32170	Promoter (1-2kb)	0.306563	2.06122	TKL_IRAK_CR4L.5 - The CR4L subfamily has homology with Crinkly4, expressed
LOC_Os06g29600	Promoter (1-2kb)	0.309141	3.10742	Expressed protein
LOC_Os01g14080	Distal Intergenic	0.310559	2.35411	Lipase class 3 family protein, putative, expressed
LOC_Os03g56060	Promoter (2-3kb)	0.3125	1.21204	CSLC9 - cellulose synthase-like family C, expressed
LOC_Os03g12210	3' UTR	0.313647	1.5236	Vacuolar protein sorting-associating protein 4B, putative, expressed
LOC_Os02g19640	Exon 3	0.3158	1.46453	Gibberellin receptor GID1L2, putative, expressed
LOC_Os04g58710	3' UTR	0.31816	4.83095	AMP-binding domain containing protein, expressed
LOC_Os09g27450	Promoter (1-2kb)	0.318471	1.66315	Expressed protein
LOC_Os07g42590	Promoter (1-2kb)	0.319163	2.27143	OsFBX258 - F-box domain containing protein, expressed
LOC_Os03g28270	Exon 5	0.321752	1.93347	Leucine Rich Repeat family protein, expressed
LOC_Os02g33460	Exon 3	0.324117	1.93145	Peroxidase precursor, putative, expressed
LOC_Os03g03570	3' UTR	0.325866	1.94698	Leucine-rich repeat transmembrane protein kinase, putative, expressed
LOC_Os02g51320	Promoter (1-2kb)	0.326606	3.05758	Fruit bromelain precursor, putative, expressed
LOC_Os03g03600	3' UTR	0.3267	1.66471	Fasciclin-like arabinogalactan protein, putative, expressed
LOC_Os05g10650	Distal Intergenic	0.327973	2.40073	Transposon protein, putative, CACTA, En/Spm sub-class, expressed
LOC_Os04g38530	Exon 5	0.327998	1.15554	Aldose 1-epimerase, putative, expressed
LOC_Os04g32540	Distal Intergenic	0.328283	3.01778	OsSCP24 - Putative Serine Carboxypeptidase homologue, expressed
LOC_Os07g43970	Distal Intergenic	0.328858	6.7317	Expressed protein
LOC_Os05g13320	Distal Intergenic	0.328947	3.10742	Expressed protein
LOC_Os05g07060	Promoter (1-2kb)	0.330625	4.52038	ZOS1-02 - C2H2 zinc finger protein, expressed
LOC_Os06g46270	Promoter (2-3kb)	0.331969	1.12486	No apical meristem protein, putative, expressed
LOC_Os05g11910	Distal Intergenic	0.333333	2.31903	GDSL-like lipase/acylhydrolase, putative, expressed
LOC_Os08g35090	Distal Intergenic	0.333372	1.98709	OsSub56 - Putative Subtilisin homologue, expressed
LOC_Os09g28940	Promoter (2-3kb)	0.334812	1.24198	Ubiquitin carboxyl-terminal hydrolase domain containing protein, expressed
LOC_Os09g18010	Exon 8	0.337377	2.52159	Expressed protein
LOC_Os01g73250	Promoter (2-3kb)	0.339223	3.00077	Abscisic stress-ripening, putative, expressed
LOC_Os01g09790	Downstream (2-3kb)	0.339489	1.4278	IQ calmodulin-binding motif domain containing protein, expressed
LOC_Os01g47470	3' UTR	0.340136	2.44842	Serine/threonine-protein kinase, putative, expressed
LOC_Os08g43000	Promoter (1-2kb)	0.3408	2.51904	BBTI6 - Bowman-Birk type bran trypsin inhibitor precursor, putative, expressed
LOC_Os04g58610	Distal Intergenic	0.341855	1.66424	Retrotransposon protein, putative, unclassified, expressed
LOC_Os03g56260	Distal Intergenic	0.342277	1.35808	Kinesin motor domain containing protein, putative, expressed
LOC_Os02g42150	3' UTR	0.3427	1.5236	Vacuolar protein sorting-associating protein 4B, putative, expressed
LOC_Os03g30530	Distal Intergenic	0.343603	1.52219	Expressed protein
LOC_Os06g02900	Promoter (2-3kb)	0.3443	1.5236	Vacuolar protein sorting-associating protein 4B, putative, expressed
LOC_Os03g21890	Promoter (2-3kb)	0.344691	2.3059	Potassium transporter, putative, expressed
LOC_Os05g16980	Distal Intergenic	0.34476	1.53821	Expressed protein
LOC_Os05g39720	Promoter (2-3kb)	0.3462	1.17968	WRKY70, expressed
LOC_Os03g05930	Promoter (1-2kb)	0.347073	1.66703	Expressed protein
LOC_Os07g01490	Promoter (1-2kb)	0.347111	1.72115	Kinesin motor domain containing protein, putative, expressed
LOC_Os04g05104	Promoter (2-3kb)	0.348942	2.07951	DNA binding protein, putative, expressed
LOC_Os03g61500	Promoter (1-2kb)	0.349345	3.52289	Retrotransposon protein, putative, unclassified
LOC_Os04g26430	Distal Intergenic	0.350691	1.5236	Vacuolar protein sorting-associating protein 4B, putative, expressed
LOC_Os02g53690	Distal Intergenic	0.350698	5.52165	MRH1, putative, expressed
LOC_Os06g45960	Distal Intergenic	0.3519	2.52413	Isoflavone reductase homolog IRL, putative, expressed
LOC_Os07g02810	Promoter (1-2kb)	0.352577	3.43922	L-ascorbate oxidase homolog precursor, putative, expressed
LOC_Os06g35140	Promoter (1-2kb)	0.352873	1.43304	MYB family transcription factor, putative, expressed
LOC_Os01g46030	Promoter (1-2kb)	0.355987	1.52079	Aquaporin protein, putative, expressed
LOC_Os02g19880	Distal Intergenic	0.356	1.66008	Hypothetical protein
LOC_Os07g20270	Promoter (1-2kb)	0.356061	3.05758	Fruit bromelain precursor, putative, expressed
LOC_Os04g59380	Promoter (2-3kb)	0.357467	1.5236	Vacuolar protein sorting-associating protein 4B, putative, expressed
LOC_Os03g49524	Promoter (1-2kb)	0.359189	3.32816	Anthocyanidin 3-O-glucosyltransferase, putative, expressed
LOC_Os01g08260	Distal Intergenic	0.359365	1.02243	Pleiotropic drug resistance protein 4, putative, expressed
LOC_Os08g37390	Distal Intergenic	0.361857	2.14067	Cyclin, putative, expressed
LOC_Os01g57560	Intron 2	0.362319	2.11156	Serine/threonine-protein kinase receptor precursor, putative, expressed
LOC_Os05g43860	Promoter (2-3kb)	0.362604	1.52079	Aquaporin protein, putative, expressed
LOC_Os04g33310	Distal Intergenic	0.362644	1.82895	Expressed protein
LOC_Os04g39050	Distal Intergenic	0.363555	1.02273	ZOS4-07 - C2H2 zinc finger protein, expressed
LOC_Os08g44160	Exon 4	0.363565	1.98633	Expressed protein
LOC_Os01g53370	Promoter (1-2kb)	0.363571	1.07704	Anthocyanidin 5,3-O-glucosyltransferase, putative, expressed
LOC_Os02g46660	Exon 14	0.365746	2.86752	SNARE associated Golgi protein, putative, expressed
LOC_Os09g25430	Promoter (1-2kb)	0.36738	1.5236	Vacuolar protein sorting-associating protein 4B, putative, expressed
LOC_Os02g04130	Downstream (2-3kb)	0.367593	4.91121	DUF1645 domain containing protein, putative, expressed
LOC_Os04g57650	Promoter (1-2kb)	0.367647	3.07811	Expressed protein
LOC_Os08g33640	Promoter (1-2kb)	0.3683	3.86218	Expressed protein
LOC_Os03g11540	Promoter (1-2kb)	0.368367	2.78837	RPA1B - Putative single-stranded DNA binding complex subunit 1, expressed
LOC_Os04g05050	Distal Intergenic	0.368657	2.53582	Pectate lyase precursor, putative, expressed
LOC_Os02g47400	3' UTR	0.371348	1.73759	Pectinacetylesterase domain containing protein, expressed
LOC_Os01g72650	Distal Intergenic	0.3714	1.9785	RNA recognition motif containing protein, putative, expressed
LOC_Os01g19370	Promoter (2-3kb)	0.371866	7.89609	Multicopper oxidase domain containing protein, expressed
LOC_Os09g36619	Distal Intergenic	0.37201	1.42211	Expressed protein
LOC_Os06g44790	Promoter (1-2kb)	0.372909	2.07951	DNA binding protein, putative, expressed
LOC_Os03g14880	Promoter (2-3kb)	0.373748	1.70904	Expressed protein
LOC_Os02g50200	Promoter (1-2kb)	0.374933	1.08209	Retrotransposon protein, putative, unclassified, expressed
LOC_Os01g18390	Exon 5	0.375978	5.89929	OsRCI2-1 - Putative low temperature and salt responsive protein, expressed
LOC_Os01g53880	Distal Intergenic	0.376695	1.86149	OsIAA6 - Auxin-responsive Aux/IAA gene family member, expressed
LOC_Os01g50616	Downstream (2-3kb)	0.3768	1.66371	Phosphatidylinositol transfer, putative, expressed
LOC_Os03g45519	Promoter (1-2kb)	0.376874	1.52079	Aquaporin protein, putative, expressed
LOC_Os09g24580	Distal Intergenic	0.377231	2.61413	EF hand family protein, putative, expressed
LOC_Os06g14540	Promoter (1-2kb)	0.378573	1.5236	Vacuolar protein sorting-associating protein 4B, putative, expressed
LOC_Os06g12740	Promoter (1-2kb)	0.379557	5.52165	MRH1, putative, expressed
LOC_Os06g12930	Promoter (1-2kb)	0.380869	2.11466	Aldose 1-epimerase, putative, expressed
LOC_Os03g04310	Promoter (1-2kb)	0.3822	2.65854	bHLH transcription factor, putative, expressed
LOC_Os09g31310	Distal Intergenic	0.3828	1.19375	Acetyltransferase, GNAT family, putative, expressed
LOC_Os03g45590	Distal Intergenic	0.384065	1.19436	Retrotransposon protein, putative, unclassified
LOC_Os01g33090	Distal Intergenic	0.384785	1.10688	Expressed protein
LOC_Os05g51680	Promoter (1-2kb)	0.385924	1.81499	SCP-like extracellular protein, expressed
LOC_Os01g02890	Distal Intergenic	0.386179	1.81772	Phosphatidylserine synthase, putative, expressed
LOC_Os06g17400	Downstream (2-3kb)	0.386667	7.89609	Multicopper oxidase domain containing protein, expressed
LOC_Os01g09860	Distal Intergenic	0.390885	1.19351	Retrotransposon protein, putative, unclassified, expressed
LOC_Os03g51100	Distal Intergenic	0.392507	6.56568	Expressed protein
LOC_Os01g43590	Distal Intergenic	0.393942	4.84307	HSF-type DNA-binding domain containing protein, expressed
LOC_Os01g58420	Promoter (2-3kb)	0.393976	4.48163	AP2 domain containing protein, expressed
LOC_Os09g10900	Downstream (<1kb)	0.393997	3.05758	Fruit bromelain precursor, putative, expressed
LOC_Os04g36070	3' UTR	0.394675	1.45841	OsRR1 type-A response regulator, expressed
LOC_Os09g18450	Promoter (1-2kb)	0.396086	2.43137	Class I glutamine amidotransferase, putative, expressed
LOC_Os03g29760	Distal Intergenic	0.396371	1.4687	Nuclear transcription factor Y subunit, putative, expressed
LOC_Os09g25900	Promoter (2-3kb)	0.397776	1.16103	CSLC2 - cellulose synthase-like family C, expressed
LOC_Os01g03950	Promoter (1-2kb)	0.4	2.88636	Glycosyl hydrolase, family 31, putative, expressed
LOC_Os02g41580	Promoter (2-3kb)	0.401349	3.42298	CAMK_CAMK_like.14 - CAMK includes calcium/calmodulin depedent protein kinases
LOC_Os03g55070	Promoter (1-2kb)	0.401569	1.61452	UDP-glucose 6-dehydrogenase, putative, expressed
LOC_Os05g16170	Promoter (1-2kb)	0.402139	1.07769	Expressed protein
LOC_Os07g48900	Promoter (2-3kb)	0.404474	1.52079	Aquaporin protein, putative, expressed
LOC_Os01g52320	Promoter (2-3kb)	0.406568	1.23092	NB-ARC domain containing protein, expressed
LOC_Os06g44430	Promoter (1-2kb)	0.4072	5.60926	Expressed protein
LOC_Os03g18890	Distal Intergenic	0.407668	1.80394	Glycosyl transferase 8 domain containing protein, putative, expressed
LOC_Os01g62605	Promoter (1-2kb)	0.407906	1.66415	Expressed protein
LOC_Os01g37040	3' UTR	0.407968	1.14912	Retrotransposon protein, putative, Ty1-copia subclass, expressed
LOC_Os04g49500	3' UTR	0.408225	6.19324	U-box domain-containing protein, putative, expressed
LOC_Os07g48280	Distal Intergenic	0.409467	1.92683	Expressed protein
LOC_Os08g37970	Distal Intergenic	0.409713	7.89609	Multicopper oxidase domain containing protein, expressed
LOC_Os04g54810	Promoter (2-3kb)	0.409971	3.57176	Beta-D-xylosidase, putative, expressed
LOC_Os05g41390	Promoter (1-2kb)	0.410019	1.47732	Cyclin, putative, expressed
LOC_Os02g13150	Distal Intergenic	0.410165	1.83153	Pollen-specific protein SF21, putative, expressed
LOC_Os02g08080	Promoter (1-2kb)	0.41027	2.20202	Expressed protein
LOC_Os05g11510	Promoter (1-2kb)	0.410745	2.8451	B-box zinc finger family protein, putative, expressed
LOC_Os04g43680	Distal Intergenic	0.410961	1.20233	MYB family transcription factor, putative, expressed
LOC_Os08g32330	Promoter (1-2kb)	0.412	1.30138	Expressed protein
LOC_Os02g49480	Promoter (1-2kb)	0.412364	1.69384	Helix-loop-helix DNA-binding domain containing protein, expressed
LOC_Os05g34330	Exon 3	0.413958	1.5236	Vacuolar protein sorting-associating protein 4B, putative, expressed
LOC_Os07g40910	Promoter (1-2kb)	0.414051	3.47318	Transposon protein, putative, unclassified, expressed
LOC_Os06g13830	Promoter (1-2kb)	0.414365	2.66605	Hypothetical protein
LOC_Os05g33200	Promoter (2-3kb)	0.415162	2.52413	Isoflavone reductase homolog IRL, putative, expressed
LOC_Os02g43550	Promoter (1-2kb)	0.4155	2.1936	GDSL-like lipase/acylhydrolase, putative, expressed
LOC_Os03g10800	Distal Intergenic	0.415861	2.52371	BTBN4 - Bric-a-Brac, Tramtrack, Broad Complex BTB domain non-phototropic hypocotyl domain
LOC_Os02g36210	Promoter (1-2kb)	0.41685	1.01699	Ent-kaurene synthase, chloroplast precursor, putative, expressed
LOC_Os05g46220	Promoter (2-3kb)	0.417867	2.07951	DNA binding protein, putative, expressed
LOC_Os01g46140	Promoter (2-3kb)	0.4188	1.30056	Expressed protein
LOC_Os06g47910	Promoter (1-2kb)	0.418912	1.13637	GDSL-like lipase/acylhydrolase, putative, expressed
LOC_Os03g14720	Promoter (1-2kb)	0.419658	5.10578	Isochorismatase family protein, putative, expressed
LOC_Os06g44860	Distal Intergenic	0.419747	2.52413	Isoflavone reductase homolog IRL, putative, expressed
LOC_Os02g17780	Promoter (1-2kb)	0.420015	5.55409	Ent-kaurene synthase, chloroplast precursor, putative, expressed
LOC_Os01g60020	Downstream (2-3kb)	0.420624	1.87651	NAC domain transcription factor, putative, expressed
LOC_Os05g38500	Promoter (1-2kb)	0.420985	2.74018	Fasciclin-like arabinogalactan protein, putative, expressed
LOC_Os03g40930	Distal Intergenic	0.420987	1.5275	Expressed protein
LOC_Os03g39020	Promoter (1-2kb)	0.42205	2.74429	Kinesin motor domain domain containing protein, expressed
LOC_Os01g21300	Promoter (2-3kb)	0.422281	1.99748	Esterase/lipase/thioesterase family protein, putative, expressed
LOC_Os06g39750	Promoter (2-3kb)	0.4227	1.19484	3-ketoacyl-CoA synthase, putative, expressed
LOC_Os06g28480	Promoter (1-2kb)	0.423362	3.5242	Mitochondrial glycoprotein, putative, expressed
LOC_Os09g02250	Promoter (2-3kb)	0.423387	1.46453	Gibberellin receptor GID1L2, putative, expressed
LOC_Os01g13930	Promoter (2-3kb)	0.423773	1.84494	Expressed protein
LOC_Os03g12620	Promoter (2-3kb)	0.42434	1.37515	Glycosyl hydrolases family 17, putative, expressed
LOC_Os09g29239	Promoter (1-2kb)	0.424357	1.09091	Purine permease, putative, expressed
LOC_Os09g23290	Distal Intergenic	0.424665	1.07966	Expressed protein
LOC_Os04g57720	Distal Intergenic	0.425439	1.13093	OsRR6 type-A response regulator, expressed
LOC_Os03g04640	Distal Intergenic	0.425485	7.89609	Multicopper oxidase domain containing protein, expressed
LOC_Os09g27010	Promoter (1-2kb)	0.4256	2.63189	Tyrosine protein kinase domain containing protein, putative, expressed
LOC_Os06g05140	Promoter (1-2kb)	0.426357	2.07841	Pentatricopeptide, putative, expressed
LOC_Os02g51680	Distal Intergenic	0.426412	1.66309	F-box protein interaction domain containing protein, expressed
LOC_Os01g60670	Promoter (1-2kb)	0.426834	2.24429	Receptor-like protein kinase precursor, putative, expressed
LOC_Os08g42470	Distal Intergenic	0.427363	1.66517	Cytochrome P450 72A1, putative, expressed
LOC_Os07g37454	Promoter (2-3kb)	0.427629	3.66263	Expressed protein
LOC_Os05g26940	Distal Intergenic	0.427739	1.66189	Expressed protein
LOC_Os03g58400	Distal Intergenic	0.427972	3.519	Transposon protein, putative, CACTA, En/Spm sub-class, expressed
LOC_Os09g26590	Distal Intergenic	0.428753	1.95313	OsSAUR37 - Auxin-responsive SAUR gene family member, expressed
LOC_Os04g55850	Promoter (1-2kb)	0.429221	4.37008	Nuclease PA3, putative, expressed
LOC_Os04g47480	Promoter (1-2kb)	0.430877	4.3264	Expressed protein
LOC_Os04g56390	Promoter (1-2kb)	0.431511	3.22809	Expressed protein
LOC_Os01g36240	Distal Intergenic	0.433178	1.93145	Peroxidase precursor, putative, expressed
LOC_Os02g32650	Downstream (1-2kb)	0.433598	1.38296	Expressed protein
LOC_Os01g40630	Promoter (2-3kb)	0.433684	1.39953	Uncharacterized protein PA4923, putative, expressed
LOC_Os04g03830	Promoter (1-2kb)	0.43385	1.08209	Retrotransposon protein, putative, unclassified, expressed
LOC_Os05g50380	Promoter (1-2kb)	0.434269	1.01176	Glucose-1-phosphate adenylyltransferase large subunit, chloroplast precursor
LOC_Os01g15480	3' UTR	0.43521	1.56179	EMB3013, putative, expressed
LOC_Os02g43594	Promoter (1-2kb)	0.435703	2.16321	MSP domain containing protein, putative, expressed
LOC_Os04g28260	Promoter (1-2kb)	0.436957	2.14572	Kinesin motor domain domain containing protein, expressed
LOC_Os04g56170	Distal Intergenic	0.437112	1.07712	Potassium transporter, putative, expressed
LOC_Os08g39740	Distal Intergenic	0.438373	1.51179	Expressed protein
LOC_Os02g06950	Distal Intergenic	0.4394	2.78033	Expressed protein
LOC_Os09g02600	Downstream (1-2kb)	0.439727	1.66369	Expressed protein
LOC_Os02g08270	Promoter (2-3kb)	0.440659	1.62496	Class I glutamine amidotransferase, putative, expressed
LOC_Os03g12030	Downstream (1-2kb)	0.441212	3.8858	3-ketoacyl-CoA synthase, putative, expressed
LOC_Os04g08230	Distal Intergenic	0.44186	3.07768	Retrotransposon, putative, centromere-specific
LOC_Os04g01740	Promoter (2-3kb)	0.442354	1.59324	Heat shock protein, putative, expressed
LOC_Os07g47320	Intron 4	0.442784	5.60926	Expressed protein
LOC_Os06g22050	Distal Intergenic	0.443867	3.10742	Expressed protein
LOC_Os07g12610	Downstream (<1kb)	0.444129	1.69036	OsFBX227 - F-box domain containing protein, expressed
LOC_Os08g44950	Promoter (2-3kb)	0.444743	1.5236	Vacuolar protein sorting-associating protein 4B, putative, expressed
LOC_Os06g44620	3' UTR	0.44475	1.74238	AMP-binding domain containing protein, expressed
LOC_Os04g43710	Promoter (1-2kb)	0.445329	2.59367	CAMK_CAMK_like.3 - CAMK includes calcium/calmodulin depedent protein kinases, expressed
LOC_Os03g47530	Promoter (1-2kb)	0.445626	4.69073	Expressed protein
LOC_Os02g51550	3' UTR	0.446097	1.84492	DUF581 domain containing protein, expressed
LOC_Os03g31770	Promoter (2-3kb)	0.446633	2.51904	BBTI6 - Bowman-Birk type bran trypsin inhibitor precursor, putative, expressed
LOC_Os03g51650	Distal Intergenic	0.447248	1.2825	Membrane protein, putative, expressed
LOC_Os01g45020	Promoter (1-2kb)	0.447955	3.42795	F-box protein interaction domain containing protein, expressed
LOC_Os08g14310	Exon 2	0.448391	1.07769	Expressed protein
LOC_Os04g03760	Distal Intergenic	0.449209	4.69017	Expressed protein
LOC_Os05g50830	Promoter (1-2kb)	0.449372	7.89609	Multicopper oxidase domain containing protein, expressed
LOC_Os08g36110	Promoter (2-3kb)	0.45	1.52079	Aquaporin protein, putative, expressed
LOC_Os02g32940	Promoter (2-3kb)	0.450023	4.52164	Glutathione S-transferase, putative, expressed
LOC_Os02g28660	Distal Intergenic	0.450028	4.84507	Dirigent, putative, expressed
LOC_Os09g25330	Distal Intergenic	0.450384	1.1065	BTBN19 - Bric-a-Brac, Tramtrack, Broad Complex BTB domain non-phototropic hypocotyl domain
LOC_Os02g20850	Promoter (2-3kb)	0.450773	1.85326	Ras-related protein, putative, expressed
LOC_Os04g31050	3' UTR	0.450994	1.14957	Expressed protein
LOC_Os02g50910	3' UTR	0.451011	1.84784	Expressed protein
LOC_Os01g02940	Promoter (2-3kb)	0.451264	2.65663	Glycosyltransferase protein, putative, expressed
LOC_Os06g11900	Distal Intergenic	0.452355	1.07858	HEAT, putative, expressed
LOC_Os06g39960	Promoter (1-2kb)	0.452447	1.88558	OsFBX387 - F-box domain containing protein, expressed
LOC_Os07g39680	Promoter (1-2kb)	0.4533	1.02711	UV-induced protein uvi15, putative, expressed
LOC_Os03g35600	Promoter (1-2kb)	0.454125	2.53801	Serine/threonine-protein kinase receptor precursor, putative, expressed
LOC_Os03g02800	Exon 7	0.454463	1.91482	No apical meristem protein, putative, expressed
LOC_Os08g41960	Distal Intergenic	0.454754	1.07884	Retrotransposon protein, putative, unclassified
LOC_Os08g04210	Promoter (1-2kb)	0.455455	4.52227	MYB family transcription factor, putative, expressed
LOC_Os02g50390	Promoter (1-2kb)	0.456757	2.20093	Expressed protein
LOC_Os03g43400	Promoter (1-2kb)	0.456949	3.5051	OsIAA11 - Auxin-responsive Aux/IAA gene family member, expressed
LOC_Os01g34560	Promoter (1-2kb)	0.457285	1.5236	Vacuolar protein sorting-associating protein 4B, putative, expressed
LOC_Os01g51570	Promoter (1-2kb)	0.458345	3.0968	Glycosyl hydrolases family 17, putative, expressed
LOC_Os07g43170	Downstream (<1kb)	0.458843	1.53887	Adenylate kinase, putative, expressed
LOC_Os07g32600	Promoter (2-3kb)	0.459846	2.10332	Glucan endo-1,3-beta-glucosidase precursor, putative, expressed
LOC_Os05g05250	Promoter (2-3kb)	0.46	1.5236	Vacuolar protein sorting-associating protein 4B, putative, expressed
LOC_Os06g37500	Downstream (2-3kb)	0.46	1.52079	Aquaporin protein, putative, expressed
LOC_Os02g39764	Distal Intergenic	0.46	1.32787	Expressed protein
LOC_Os07g42626	Promoter (2-3kb)	0.460432	3.2576	STRUBBELIG-RECEPTOR FAMILY 6 precursor, putative, expressed
LOC_Os01g71180	Promoter (1-2kb)	0.461066	2.84547	Pentatricopeptide repeat protein PPR1106-17, putative, expressed
LOC_Os07g46630	Downstream (<1kb)	0.461204	1.4141	AMP deaminase, putative, expressed
LOC_Os08g06659	Exon 2	0.461993	1.07769	Expressed protein
LOC_Os07g47100	Distal Intergenic	0.462588	1.53481	Transporter, monovalent cation:proton antiporter-2 family, putative, expressed
LOC_Os01g53160	Distal Intergenic	0.462684	4.52101	Expressed protein
LOC_Os01g01600	Promoter (1-2kb)	0.463021	2.74096	Ethylene-responsive protein related, putative, expressed
LOC_Os09g30200	Promoter (1-2kb)	0.4633	2.0271	ATP binding protein, putative, expressed
LOC_Os03g20450	Promoter (1-2kb)	0.463576	1.6854	Expressed protein
LOC_Os09g36060	Promoter (2-3kb)	0.463714	1.32715	Endoglucanase, putative, expressed
LOC_Os02g21750	Promoter (2-3kb)	0.463918	1.52079	Aquaporin protein, putative, expressed
LOC_Os02g13700	Distal Intergenic	0.4655	2.77462	Expressed protein
LOC_Os02g33420	Exon 6	0.4662	1.37267	ATPase, AAA family protein, expressed
LOC_Os06g39140	Promoter (1-2kb)	0.466572	1.11084	Hemoglobin-like protein HbO, putative, expressed
LOC_Os02g06330	Promoter (1-2kb)	0.467358	2.03014	AP2 domain containing protein, expressed
LOC_Os07g37180	3' UTR	0.467614	1.62734	ABC1 family domain containing protein, putative, expressed
LOC_Os06g48180	Promoter (2-3kb)	0.467927	1.30136	Glycosyl hydrolases family 16, putative, expressed
LOC_Os01g02900	Downstream (<1kb)	0.468962	3.571	Glycosyltransferase, putative, expressed
LOC_Os02g44599	3' UTR	0.46966	1.00496	Expressed protein
LOC_Os06g49300	Promoter (1-2kb)	0.469868	2.51904	BBTI6 - Bowman-Birk type bran trypsin inhibitor precursor, putative, expressed
LOC_Os08g05520	Distal Intergenic	0.470848	2.2921	MYB-like DNA-binding domain containing protein, putative, expressed
LOC_Os01g62010	Promoter (1-2kb)	0.471556	2.40108	Hydrolase, alpha/beta fold family domain containing protein, expressed
LOC_Os09g37590	Promoter (1-2kb)	0.471807	1.17785	OsFBDUF47 - F-box and DUF domain containing protein, expressed
LOC_Os05g23870	3' UTR	0.472311	3.24855	Transposon protein, putative, Mutator sub-class, expressed
LOC_Os06g45340	Promoter (2-3kb)	0.472314	4.32935	NB-ARC domain containing protein, expressed
LOC_Os08g36900	Distal Intergenic	0.473037	3.10742	Expressed protein
LOC_Os01g11920	Promoter (1-2kb)	0.473334	2.33327	Retrotransposon protein, putative, unclassified, expressed
LOC_Os06g43520	Promoter (1-2kb)	0.4736	2.7471	Laccase precursor protein, putative, expressed
LOC_Os02g03630	Distal Intergenic	0.4744	3.10742	Expressed protein
LOC_Os08g01330	Distal Intergenic	0.4744	5.69212	Protease inhibitor/seed storage/LTP family, putative, expressed
LOC_Os04g52680	Promoter (1-2kb)	0.474547	1.07769	Expressed protein
LOC_Os01g42024	Distal Intergenic	0.4747	1.6892	Expressed protein
LOC_Os02g10730	Downstream (2-3kb)	0.475909	1.845	Expressed protein
LOC_Os01g54190	Distal Intergenic	0.477043	1.66362	Expressed protein
LOC_Os04g02650	Promoter (1-2kb)	0.47719	1.58216	Expressed protein
LOC_Os01g67240	Downstream (<1kb)	0.477733	2.2008	Formin-like protein 1 precursor, putative, expressed
LOC_Os06g40120	Promoter (2-3kb)	0.477838	5.99428	SPX domain containing protein, putative, expressed
LOC_Os04g46880	Promoter (1-2kb)	0.478252	3.30753	Transporter, major facilitator family, putative, expressed
LOC_Os05g32760	Promoter (1-2kb)	0.478361	1.62022	bZIP protein, putative, expressed
LOC_Os08g43400	Distal Intergenic	0.478493	1.10801	Kinesin motor domain containing protein, expressed
LOC_Os08g20492	Promoter (2-3kb)	0.478629	3.50818	OsFBX285 - F-box domain containing protein, expressed
LOC_Os03g40670	Exon 8	0.48	7.38609	Glycerophosphoryl diester phosphodiesterase family protein, putative, expressed
LOC_Os07g28920	Intron 4	0.48	1.03105	Expressed protein
LOC_Os01g02000	Promoter (2-3kb)	0.480378	1.5486	Phosphate transporter 1, putative, expressed
LOC_Os06g01490	Promoter (2-3kb)	0.480653	2.44171	Monocopper oxidase, putative, expressed
LOC_Os03g43440	Distal Intergenic	0.480769	1.11378	CAMK_KIN1/SNF1/Nim1_like.17 - CAMK includes calcium/calmodulin depedent protein kinases
LOC_Os08g32500	Promoter (1-2kb)	0.480905	1.65204	Nucleobase-ascorbate transporter, putative, expressed
LOC_Os01g27240	Promoter (1-2kb)	0.480975	1.87073	12-oxophytodienoate reductase, putative, expressed
LOC_Os03g23960	Promoter (2-3kb)	0.4814	2.00538	IQ calmodulin-binding motif family protein, putative, expressed
LOC_Os04g35100	Promoter (2-3kb)	0.481476	2.74368	Glycosyltransferase, putative, expressed
LOC_Os07g47990	Promoter (2-3kb)	0.481872	2.68407	Peroxidase precursor, putative, expressed
LOC_Os07g05940	Distal Intergenic	0.482687	2.51904	BBTI6 - Bowman-Birk type bran trypsin inhibitor precursor, putative, expressed
LOC_Os01g64910	Promoter (2-3kb)	0.482823	7.89609	Multicopper oxidase domain containing protein, expressed
LOC_Os07g47250	Promoter (1-2kb)	0.483015	8.1625	Lipase precursor, putative, expressed
LOC_Os02g52810	Promoter (1-2kb)	0.483333	2.22396	Remorin C-terminal domain containing protein, putative, expressed
LOC_Os04g42350	Promoter (1-2kb)	0.483416	2.88882	Heavy metal-associated domain containing protein, expressed
LOC_Os06g05010	Promoter (1-2kb)	0.483516	1.08081	OsMADS98 - MADS-box family gene with M-beta type-box, expressed
LOC_Os06g03720	Promoter (2-3kb)	0.483898	3.53718	Ribonucleoside-diphosphate reductase small chain, putative, expressed
LOC_Os03g27830	Distal Intergenic	0.484909	1.52079	Aquaporin protein, putative, expressed
LOC_Os03g54050	Distal Intergenic	0.4858	1.41912	Anther-specific proline-rich protein APG precursor, putative, expressed
LOC_Os08g02030	Promoter (1-2kb)	0.486186	3.25837	Fruit bromelain precursor, putative, expressed
LOC_Os05g16620	Distal Intergenic	0.486711	2.51904	BBTI6 - Bowman-Birk type bran trypsin inhibitor precursor, putative, expressed
LOC_Os09g32840	Promoter (2-3kb)	0.486765	5.94566	Nucleotide pyrophosphatase/phosphodiesterase, putative, expressed
LOC_Os06g13630	Promoter (1-2kb)	0.487159	1.07769	Expressed protein
LOC_Os03g13540	Distal Intergenic	0.487717	3.23934	Ser/Thr protein phosphatase family protein, putative, expressed
LOC_Os06g29520	Promoter (1-2kb)	0.487981	7.89609	Multicopper oxidase domain containing protein, expressed
LOC_Os01g57020	Promoter (1-2kb)	0.488063	1.07769	Expressed protein
LOC_Os03g10260	Downstream (2-3kb)	0.490102	1.5236	Vacuolar protein sorting-associating protein 4B, putative, expressed
LOC_Os04g45020	Promoter (1-2kb)	0.490232	1.07881	MYB family transcription factor, putative, expressed
LOC_Os01g51050	Promoter (2-3kb)	0.490249	1.87073	12-oxophytodienoate reductase, putative, expressed
LOC_Os05g48700	Downstream (1-2kb)	0.490539	4.52164	Glutathione S-transferase, putative, expressed
LOC_Os07g43490	Promoter (1-2kb)	0.490639	1.52079	Aquaporin protein, putative, expressed
LOC_Os06g39890	Promoter (2-3kb)	0.490668	1.5236	Vacuolar protein sorting-associating protein 4B, putative, expressed
LOC_Os06g44870	Distal Intergenic	0.491667	3.53765	GATA zinc finger domain containing protein, expressed
LOC_Os02g45380	Distal Intergenic	0.492114	1.08036	MATE domain containing protein, expressed
LOC_Os09g12480	Promoter (1-2kb)	0.492651	2.42608	Ulp1 protease family, C-terminal catalytic domain containing protein, expressed
LOC_Os06g34120	Downstream (<1kb)	0.494263	3.49008	GDSL-like lipase/acylhydrolase, putative, expressed
LOC_Os03g16920	Exon 2	0.494336	1.73694	DnaK family protein, putative, expressed
LOC_Os06g11980	Promoter (1-2kb)	0.494336	3.8337	DUF581 domain containing protein, expressed
LOC_Os07g40150	Promoter (2-3kb)	0.4944	8.22223	Cyclin-dependent kinase inhibitor, putative, expressed
LOC_Os04g52890	Promoter (1-2kb)	0.494624	1.46804	ATBAG1, putative, expressed
LOC_Os07g49240	Promoter (1-2kb)	0.494857	2.36947	MRH1, putative, expressed
LOC_Os08g01940	Promoter (2-3kb)	0.495021	1.11714	Non-lysosomal glucosylceramidase, putative, expressed
LOC_Os01g12460	Downstream (1-2kb)	0.49505	5.60926	Expressed protein
LOC_Os05g32370	Promoter (1-2kb)	0.495628	1.07769	Expressed protein
LOC_Os07g35410	Promoter (1-2kb)	0.495816	1.55209	TKL_IRAK_DUF26-lc.18 - DUF26 kinases have homology to DUF26 containing loci, expressed
LOC_Os02g40410	Promoter (1-2kb)	0.4963	1.93615	Expressed protein
LOC_Os02g10300	Promoter (1-2kb)	0.496715	1.4589	Polygalacturonase, putative, expressed
LOC_Os09g37600	Promoter (1-2kb)	0.497512	1.46453	Gibberellin receptor GID1L2, putative, expressed
LOC_Os08g32880	Distal Intergenic	0.497917	1.3984	Disease resistance protein RPM1, putative, expressed
LOC_Os03g16850	Promoter (2-3kb)	0.498271	2.42722	Dof zinc finger domain containing protein, putative, expressed
LOC_Os09g20460	Promoter (2-3kb)	0.498362	1.36039	VQ domain containing protein, putative, expressed
LOC_Os03g43990	Distal Intergenic	0.498512	1.10925	BTBN8-Bric-a-Brac, Tramtrack, Broad Complex BTB domain non-phototropic hypocotyl, coiled-coil domains
LOC_Os08g12620	Promoter (1-2kb)	0.498631	3.10742	Expressed protein
LOC_Os05g47870	Promoter (2-3kb)	0.499467	2.47923	Expressed protein
LOC_Os01g44960	Promoter (1-2kb)	0.5	3.55237	Hydrolase, alpha/beta fold family domain containing protein, expressed
LOC_Os05g48900	Promoter (1-2kb)	0.5	3.771	Fasciclin domain containing protein, expressed
LOC_Os06g40500	Promoter (2-3kb)	0.5	4.33007	Transposon protein, putative, unclassified, expressed
LOC_Os08g33479	Distal Intergenic	0.5	1.83745	Expressed protein
	The plants were grown hydroponically under P starvation (treatment, 0 ppm Pi) and P sufficient (control, 16 ppm Pi) conditions.
	*Fold change (>2, P=0.05) under P-starvation stress, compared to the level observed in root under control.

## Sheet: Hypermethylation
Supplementary Table S12: Genes hypermethylated in CG context in proximal promoter region resulting in up- or down-regulated expression of genes in root of NIL-23
Gene ID	Location of DMR	NIL-23, Root		Gene Annotation
		Methylation level (Fold Change)*	Gene expression level (Fold Change)*
LOC_Os02g47210	Promoter (<=1kb)	46.1157	-1.13013	Amino acid permease family protein, putative, expressed
LOC_Os08g22604	Promoter (<=1kb)	30.5882	1.66325	Expressed protein
LOC_Os01g40499	Promoter (<=1kb)	22.57	-1.75754	S-locus lectin protein kinase family protein, putative, expressed
LOC_Os09g27060	Promoter (<=1kb)	21.6731	2.29129	SNF2 family N-terminal domain containing protein, expressed
LOC_Os05g39980	Promoter (<=1kb)	21.5825	2.51904	BBTI6 - Bowman-Birk type bran trypsin inhibitor precursor, putative, expressed
LOC_Os04g49660	Promoter (<=1kb)	21.0901	2.28625	DUF581 domain containing protein, expressed
LOC_Os02g49550	Promoter (<=1kb)	19.545	1.3428	Zinc finger, C3HC4 type domain containing protein, expressed
LOC_Os08g10560	Promoter (<=1kb)	19.1027	-2.01935	Histone-like transcription factor and archaeal histone family protein, expressed
LOC_Os03g11330	Promoter (<=1kb)	17.74	1.0707	Glycosyl transferase 8 domain containing protein, putative, expressed
LOC_Os03g05160	Promoter (<=1kb)	16.1039	1.5236	Vacuolar protein sorting-associating protein 4B, putative, expressed
LOC_Os01g47730	Promoter (<=1kb)	15.6667	1.23596	Ras-related protein, putative, expressed
LOC_Os09g28900	Promoter (<=1kb)	15.1456	-2.36571	Expressed protein
LOC_Os05g47870	Promoter (<=1kb)	11.9904	2.47923	Expressed protein
LOC_Os03g02820	Promoter (<=1kb)	11.9523	3.58186	Expressed protein
LOC_Os09g14590	Promoter (<=1kb)	11.752	-1.82604	Transposon protein, putative, CACTA, En/Spm sub-class, expressed
LOC_Os05g49270	Promoter (<=1kb)	10.5189	1.03897	Transporter family protein, putative, expressed
LOC_Os06g33100	Promoter (<=1kb)	10.3205	1.07992	Peroxidase precursor, putative, expressed
LOC_Os04g13180	Promoter (<=1kb)	9.914	-1.41821	Retrotransposon protein, putative, unclassified, expressed
LOC_Os04g37960	Promoter (<=1kb)	9.71474	1.50326	Synaptonemal complex protein 2, putative, expressed
LOC_Os01g42060	Promoter (<=1kb)	9.56757	-2.36571	Expressed protein
LOC_Os08g43000	Promoter (<=1kb)	9.5009	2.51904	BBTI6 - Bowman-Birk type bran trypsin inhibitor precursor, putative, expressed
LOC_Os01g72460	Promoter (<=1kb)	8.68636	2.66198	NADPH quinone oxidoreductase, putative, expressed
LOC_Os07g42324	Promoter (<=1kb)	8.45583	6.88143	Expressed protein
LOC_Os04g30720	Promoter (<=1kb)	8.44533	3.00495	Kinesin motor domain containing protein, putative, expressed
LOC_Os01g62400	Promoter (<=1kb)	8.43486	-2.36571	Expressed protein
LOC_Os03g31760	Promoter (<=1kb)	8.18919	-1.36303	ZOS1-01 - C2H2 zinc finger protein, expressed
LOC_Os01g74640	Promoter (<=1kb)	8.17897	1.07306	Mitochondrial carrier protein, putative, expressed
LOC_Os01g34020	Promoter (1-2kb)	7.64526	2.51904	BBTI6 - Bowman-Birk type bran trypsin inhibitor precursor, putative, expressed
LOC_Os01g19850	Promoter (<=1kb)	7.55287	3.83481	Amino acid permease family protein, putative, expressed
LOC_Os01g59680	Promoter (<=1kb)	7.5	-3.36366	Expressed protein
LOC_Os07g04110	Promoter (<=1kb)	7.40528	4.69184	POEI41 - Pollen Ole e I allergen and extensin family protein precursor, expressed
LOC_Os03g09940	Promoter (<=1kb)	7.25806	-1.13972	Sulfate transporter, putative, expressed
LOC_Os09g30410	Promoter (<=1kb)	7.25023	3.1057	Hypothetical protein
LOC_Os09g36950	Promoter (<=1kb)	7.05528	7.89609	Multicopper oxidase domain containing protein, expressed
LOC_Os08g38600	Promoter (<=1kb)	6.51667	-1.3653	Expressed protein
LOC_Os01g40830	Promoter (<=1kb)	6.43981	1.07769	Expressed protein
LOC_Os05g40250	Promoter (<=1kb)	6.2362	1.52079	Aquaporin protein, putative, expressed
LOC_Os03g46260	Promoter (<=1kb)	6.22214	1.04007	DUF581 domain containing protein, expressed
LOC_Os02g13520	Promoter (<=1kb)	6.17284	1.40011	OsIAA7 - Auxin-responsive Aux/IAA gene family member, expressed
LOC_Os08g37810	Promoter (<=1kb)	5.97156	-1.01994	Transcription factor like protein, putative, expressed
LOC_Os02g47400	Promoter (<=1kb)	5.9312	1.73759	Pectinacetylesterase domain containing protein, expressed
LOC_Os03g48780	Promoter (<=1kb)	5.8296	3.52162	Senescence-induced receptor-like serine/threonine-protein kinase precursor, putative
LOC_Os09g23300	Promoter (<=1kb)	5.81508	1.40113	Integral membrane protein, putative, expressed
LOC_Os06g40180	Promoter (<=1kb)	5.79598	3.69466	Phospholipase D, putative, expressed
LOC_Os03g10920	Promoter (<=1kb)	5.76154	1.12447	Syntaxin 6, N-terminal domain containing protein, expressed
LOC_Os03g11530	Promoter (<=1kb)	5.61111	2.25529	Nucleotide pyrophosphatase/phosphodiesterase, putative, expressed
LOC_Os03g49350	Promoter (<=1kb)	5.57413	-1.56986	Lipozygenase protein, putative, expressed
LOC_Os01g65060	Promoter (<=1kb)	5.574	1.5236	Vacuolar protein sorting-associating protein 4B, putative, expressed
LOC_Os06g43910	Promoter (<=1kb)	5.4528	1.46948	Two-component response regulator, putative, expressed
LOC_Os01g43110	Promoter (<=1kb)	5.42438	2.10059	Expressed protein
LOC_Os05g19500	Promoter (<=1kb)	5.38267	-2.36571	Expressed protein
LOC_Os04g52504	Promoter (<=1kb)	5.32584	1.27907	Adhesive/proline-rich protein, putative, expressed
LOC_Os07g28890	Promoter (<=1kb)	5.32483	-1.07131	Ethylene-responsive protein related, putative, expressed
LOC_Os01g56540	Promoter (<=1kb)	5.26543	1.36626	Histone-lysine N-methyltransferase SUVR3, putative, expressed
LOC_Os01g02060	Promoter (<=1kb)	5.24848	4.52427	TOO MANY MOUTHS precursor, putative, expressed
LOC_Os05g50700	Promoter (<=1kb)	5.1864	3.72903	WRKY111, expressed
LOC_Os06g35410	Promoter (<=1kb)	5.1325	1.07597	Growth regulator related protein, putative, expressed
LOC_Os06g40570	Promoter (<=1kb)	5.09352	4.4006	GRAM and C2 domains containing protein, putative, expressed
LOC_Os02g21950	Promoter (<=1kb)	5.04541	-2.36571	Expressed protein
LOC_Os04g45750	Promoter (<=1kb)	4.8	2.22404	Expressed protein
LOC_Os03g47420	Promoter (<=1kb)	4.72451	7.89609	Multicopper oxidase domain containing protein, expressed
LOC_Os06g45590	Promoter (<=1kb)	4.64074	2.71041	Glyceraldehyde-3-phosphate dehydrogenase, putative, expressed
LOC_Os03g12030	Promoter (<=1kb)	4.60858	3.8858	3-ketoacyl-CoA synthase, putative, expressed
LOC_Os02g06130	Promoter (<=1kb)	4.5267	-1.2449	Phytosulfokine receptor precursor, putative, expressed
LOC_Os03g47034	Promoter (<=1kb)	4.45305	-2.36571	Expressed protein
LOC_Os05g43610	Promoter (<=1kb)	4.44645	1.08036	MATE domain containing protein, expressed
LOC_Os03g06940	Promoter (<=1kb)	4.42381	1.5901	Beta-galactosidase, putative, expressed
LOC_Os04g57840	Promoter (<=1kb)	4.36246	3.0764	Retrotransposon protein, putative, unclassified, expressed
LOC_Os04g39030	Promoter (<=1kb)	4.34675	2.0788	Retrotransposon protein, putative, unclassified, expressed
LOC_Os02g49650	Promoter (<=1kb)	4.32565	-1.0968	Leaf senescence related protein, putative, expressed
LOC_Os01g57020	Promoter (<=1kb)	4.3125	1.07769	Expressed protein
LOC_Os04g58720	Promoter (<=1kb)	4.29043	2.04534	Anthranilate phosphoribosyltransferase, putative, expressed
LOC_Os02g41850	Promoter (<=1kb)	4.26871	-1.24407	Expressed protein
LOC_Os06g44180	Promoter (<=1kb)	4.24989	1.63369	NAD dependent epimerase/dehydratase family protein, putative, expressed
LOC_Os06g13830	Promoter (<=1kb)	4.15282	2.66605	Hypothetical protein
LOC_Os05g43290	Promoter (<=1kb)	4.12677	-2.36571	Expressed protein
LOC_Os06g41060	Promoter (<=1kb)	4.03712	3.98599	Helix-loop-helix DNA-binding, putative, expressed
LOC_Os08g26850	Promoter (<=1kb)	3.97772	-2.41208	Plant protein of unknown function domain containing protein, expressed
LOC_Os03g30260	Promoter (<=1kb)	3.97617	1.3187	COBRA-like protein precursor, putative, expressed
LOC_Os03g18150	Promoter (<=1kb)	3.94579	2.25602	Protein phosphatase 2C, putative, expressed
LOC_Os06g46799	Promoter (<=1kb)	3.94073	5.50527	Peroxidase precursor, putative, expressed
LOC_Os01g40120	Promoter (<=1kb)	3.93909	-1.10287	Expressed protein
LOC_Os09g17630	Promoter (<=1kb)	3.93848	-1.8235	Receptor-like protein kinase 2, putative, expressed
LOC_Os01g26090	Promoter (<=1kb)	3.90774	2.14276	Serine carboxypeptidase, putative, expressed
LOC_Os04g55980	Promoter (<=1kb)	3.8961	-1.14349	Transcription regulator, putative, expressed
LOC_Os06g47310	Promoter (<=1kb)	3.89524	2.52413	Isoflavone reductase homolog IRL, putative, expressed
LOC_Os04g34250	Promoter (<=1kb)	3.8835	2.10905	Serine/threonine-protein kinase receptor precursor, putative, expressed
LOC_Os09g30280	Promoter (<=1kb)	3.876	1.41088	Glycosyl transferase 8 domain containing protein, putative, expressed
LOC_Os03g55230	Promoter (<=1kb)	3.84915	3.519	Transposon protein, putative, CACTA, En/Spm sub-class, expressed
LOC_Os01g73390	Promoter (<=1kb)	3.84826	1.13308	Expressed protein
LOC_Os08g34984	Promoter (<=1kb)	3.83294	2.04743	DUF581 domain containing protein, expressed
LOC_Os05g43510	Promoter (<=1kb)	3.82563	-2.36571	Expressed protein
LOC_Os03g08930	Promoter (<=1kb)	3.82443	5.10661	Retrotransposon protein, putative, unclassified, expressed
LOC_Os01g23550	Promoter (<=1kb)	3.78215	-2.36571	Expressed protein
LOC_Os02g42150	Promoter (<=1kb)	3.76068	1.5236	Vacuolar protein sorting-associating protein 4B, putative, expressed
LOC_Os01g11340	Promoter (<=1kb)	3.75	1.95732	Cytochrome P450, putative, expressed
LOC_Os04g38690	Promoter (<=1kb)	3.75	-2.36571	Expressed protein
LOC_Os05g16160	Promoter (<=1kb)	3.74548	1.66369	Expressed protein
LOC_Os03g08520	Promoter (<=1kb)	3.74479	3.04428	DUF581 domain containing protein, expressed
LOC_Os05g10930	Promoter (<=1kb)	3.73692	2.05032	OsGrx_C15 - glutaredoxin subgroup III, expressed
LOC_Os05g23970	Promoter (<=1kb)	3.71622	-2.36571	Expressed protein
LOC_Os04g58120	Promoter (<=1kb)	3.71303	-2.36571	Expressed protein
LOC_Os01g56870	Promoter (<=1kb)	3.67647	1.24861	Expressed protein
LOC_Os02g32420	Promoter (<=1kb)	3.66545	1.8871	Protein binding protein, putative, expressed
LOC_Os03g50220	Promoter (<=1kb)	3.61664	-1.4401	Homologous-pairing protein meu13, putative, expressed
LOC_Os05g45030	Promoter (<=1kb)	3.60867	-1.63152	Calcium homeostasis regulator CHoR1, putative, expressed
LOC_Os05g44900	Promoter (<=1kb)	3.596	2.65416	Expressed protein
LOC_Os03g48750	Promoter (<=1kb)	3.59287	1.52079	Aquaporin protein, putative, expressed
LOC_Os01g43844	Promoter (<=1kb)	3.57885	1.50492	Cytochrome P450 72A1, putative, expressed
LOC_Os07g44690	Promoter (<=1kb)	3.57143	-2.36571	Expressed protein
LOC_Os04g46000	Promoter (<=1kb)	3.55265	4.4151	Cyclin, putative, expressed
LOC_Os08g23790	Promoter (<=1kb)	3.53107	2.07763	PTR-like peptide transporter, putatuve, expressed
LOC_Os08g23410	Promoter (<=1kb)	3.52983	-2.36571	Expressed protein
LOC_Os03g09060	Promoter (<=1kb)	3.51562	-2.30691	Prenyltransferase, putative, expressed
LOC_Os06g49320	Promoter (<=1kb)	3.50945	5.52165	MRH1, putative, expressed
LOC_Os02g07690	Promoter (<=1kb)	3.50066	1.29494	VQ domain containing protein, putative, expressed
LOC_Os08g01680	Promoter (<=1kb)	3.49895	1.40075	WD domain, G-beta repeat domain containing protein, expressed
LOC_Os08g30510	Promoter (<=1kb)	3.49304	1.40078	Expressed protein
LOC_Os02g03630	Promoter (<=1kb)	3.4668	3.10742	Expressed protein
LOC_Os03g63280	Promoter (<=1kb)	3.44201	2.83635	Regulatory protein, putative, expressed
LOC_Os02g53320	Promoter (<=1kb)	3.41999	1.33335	Universal stress protein domain containing protein, putative, expressed
LOC_Os03g22780	Promoter (<=1kb)	3.40333	-1.50553	DVR, putative, expressed
LOC_Os07g49080	Promoter (<=1kb)	3.40315	3.53762	Hypothetical protein
LOC_Os04g01890	Promoter (<=1kb)	3.39559	-2.09652	Protein kinase, putative, expressed
LOC_Os04g07920	Promoter (<=1kb)	3.39443	2.07803	Expressed protein
LOC_Os03g21419	Promoter (<=1kb)	3.38906	1.07495	Retrotransposon protein, putative, unclassified, expressed
LOC_Os03g29270	Promoter (<=1kb)	3.36251	-2.36571	Expressed protein
LOC_Os02g31920	Promoter (<=1kb)	3.34526	2.03845	Expressed protein
LOC_Os03g55776	Promoter (<=1kb)	3.34178	4.3834	Expressed protein
LOC_Os08g16700	Promoter (<=1kb)	3.33301	3.10742	Expressed protein
LOC_Os03g49630	Promoter (<=1kb)	3.32441	1.7881	Expressed protein
LOC_Os05g50310	Promoter (<=1kb)	3.3195	-1.24247	Expressed protein
LOC_Os01g49300	Promoter (<=1kb)	3.30207	-2.36571	Expressed protein
LOC_Os01g41900	Promoter (<=1kb)	3.29018	-1.75685	MYB transcription factor, putative, expressed
LOC_Os01g56750	Promoter (<=1kb)	3.27885	5.76841	OsFBDUF8 - F-box and DUF domain containing protein, expressed
LOC_Os07g12630	Promoter (<=1kb)	3.2775	1.2102	Transcription elongation factor protein, putative, expressed
LOC_Os03g60720	Promoter (<=1kb)	3.24945	1.73142	Expansin precursor, putative, expressed
LOC_Os05g40240	Promoter (<=1kb)	3.24707	-2.36366	Peptidyl-prolyl cis-trans isomerase, putative, expressed
LOC_Os04g01320	Promoter (<=1kb)	3.243	1.03232	Serine/threonine-protein kinase receptor precursor, putative, expressed
LOC_Os05g26194	Promoter (<=1kb)	3.2158	1.52079	Aquaporin protein, putative, expressed
LOC_Os07g47970	Promoter (<=1kb)	3.21082	7.89609	Multicopper oxidase domain containing protein, expressed
LOC_Os01g54210	Promoter (<=1kb)	3.21015	1.78747	GATA zinc finger domain containing protein, expressed
LOC_Os02g37070	Promoter (<=1kb)	3.21	1.46453	Gibberellin receptor GID1L2, putative, expressed
LOC_Os01g56880	Promoter (<=1kb)	3.20966	6.50564	Purple acid phosphatase precursor, putative, expressed
LOC_Os04g59630	Promoter (<=1kb)	3.20609	-1.46726	Prenylcysteine oxidase 1 precursor, putative, expressed
LOC_Os06g50230	Promoter (<=1kb)	3.20609	-1.85386	Expressed protein
LOC_Os08g05540	Promoter (<=1kb)	3.20227	1.00202	Expressed protein
LOC_Os01g66590	Promoter (<=1kb)	3.19341	1.02243	Pleiotropic drug resistance protein 4, putative, expressed
LOC_Os02g47840	Promoter (<=1kb)	3.19216	-1.742	Universal stress protein domain containing protein, putative, expressed
LOC_Os05g31620	Promoter (<=1kb)	3.19149	2.19483	OsCML15 - Calmodulin-related calcium sensor protein, expressed
LOC_Os06g22960	Promoter (<=1kb)	3.19079	3.14277	Aquaporin protein, putative, expressed
LOC_Os08g24630	Promoter (<=1kb)	3.1746	-1.45209	Protein kinase domain containing protein, expressed
LOC_Os05g49410	Promoter (<=1kb)	3.15549	-1.15183	Expressed protein
LOC_Os05g26820	Promoter (<=1kb)	3.142	3.34357	CAMK_KIN1/SNF1/Nim1_like.20 - CAMK includes calcium/calmodulin depedent protein kinases
LOC_Os08g07240	Promoter (<=1kb)	3.14114	1.34193	Expressed protein
LOC_Os09g39240	Promoter (<=1kb)	3.12944	1.92697	Expressed protein
LOC_Os03g06510	Promoter (<=1kb)	3.125	2.94955	KIP1, putative, expressed
LOC_Os07g39280	Promoter (<=1kb)	3.125	1.30205	Transporter-related, putative, expressed
LOC_Os01g68500	Promoter (<=1kb)	3.11968	1.5236	Vacuolar protein sorting-associating protein 4B, putative, expressed
LOC_Os04g28670	Promoter (<=1kb)	3.11272	1.84545	Expressed protein
LOC_Os05g04820	Promoter (1-2kb)	3.10559	2.0175	MYB family transcription factor, putative, expressed
LOC_Os03g39000	Promoter (<=1kb)	3.10329	2.78592	Inositol-1-monophosphatase, putative, expressed
LOC_Os09g29584	Promoter (<=1kb)	3.06628	-1.71798	Dof zinc finger domain containing protein, putative, expressed
LOC_Os06g21550	Promoter (<=1kb)	3.06291	-2.44482	Uncharacterized ACR, COG1399 family protein, expressed
LOC_Os02g13080	Promoter (<=1kb)	3.06087	3.84202	Expressed protein
LOC_Os03g09100	Promoter (<=1kb)	3.04931	1.13733	Calmodulin-binding transcription activator, putative, expressed
LOC_Os02g51110	Promoter (<=1kb)	3.04346	-1.04668	Aquaporin protein, putative, expressed
LOC_Os07g03730	Promoter (<=1kb)	3.04297	1.21699	Retrotransposon protein, putative, unclassified, expressed
LOC_Os05g01530	Promoter (<=1kb)	3.03224	-1.30019	Expressed protein
LOC_Os01g12770	Promoter (<=1kb)	3.03	-3.2452	Cytochrome P450, putative, expressed
LOC_Os09g10900	Promoter (<=1kb)	3.02697	3.05758	Fruit bromelain precursor, putative, expressed
LOC_Os01g34900	Promoter (<=1kb)	3.01364	-1.09925	GLUCAN SYNTHASE-LIKE protein, putative, expressed
LOC_Os05g50640	Promoter (<=1kb)	3.01	-1.18524	Transposon protein, putative, unclassified, expressed
LOC_Os02g14170	Promoter (<=1kb)	3.008	1.57267	Peroxidase precursor, putative, expressed
LOC_Os03g63760	Promoter (<=1kb)	3.00752	1.50894	Glycosyl hydrolases family 16, putative, expressed
LOC_Os01g69140	Promoter (<=1kb)	3	2.16528	Regulatory protein, putative, expressed
LOC_Os01g42340	Promoter (<=1kb)	3	-1.47806	Expressed protein
LOC_Os01g68830	Promoter (<=1kb)	2.99813	1.48598	Expressed protein
LOC_Os04g32480	Promoter (<=1kb)	2.99554	-1.72863	Zinc-finger protein, putative, expressed
LOC_Os02g08040	Promoter (<=1kb)	2.99404	3.10742	Expressed protein
LOC_Os01g04900	Promoter (<=1kb)	2.99058	-1.0364	Peptidase M50 family protein, putative, expressed
LOC_Os06g28480	Promoter (<=1kb)	2.98422	3.5242	Mitochondrial glycoprotein, putative, expressed
LOC_Os08g32520	Promoter (<=1kb)	2.97591	1.24522	Expressed protein
LOC_Os06g28820	Promoter (<=1kb)	2.97265	-2.30089	VQ domain containing protein, putative, expressed
LOC_Os06g45040	Promoter (<=1kb)	2.94389	1.66358	B-box zinc finger family protein, putative, expressed
LOC_Os02g50320	Promoter (<=1kb)	2.94315	1.17473	ATMAP70 protein, putative, expressed
LOC_Os08g23290	Promoter (<=1kb)	2.94118	1.81592	Glutathione S-transferase, putative, expressed
LOC_Os04g34610	Promoter (<=1kb)	2.94097	1.49949	Expressed protein
LOC_Os06g29110	Promoter (<=1kb)	2.92473	2.09015	MLO domain containing protein, putative, expressed
LOC_Os07g48610	Promoter (<=1kb)	2.91715	1.91576	Transposon protein, putative, unclassified, expressed
LOC_Os09g29460	Promoter (1-2kb)	2.91064	1.35757	Homeobox associated leucine zipper, putative, expressed
LOC_Os03g30740	Promoter (<=1kb)	2.90309	2.39847	Transposon protein, putative, unclassified, expressed
LOC_Os03g07130	Promoter (<=1kb)	2.89967	1.04726	RING finger protein 13, putative, expressed
LOC_Os02g56320	Promoter (<=1kb)	2.89568	-1.0132	Glycogen synthase 1, putative, expressed
LOC_Os02g05744	Promoter (<=1kb)	2.89247	2.38431	Endoglucanase, putative, expressed
LOC_Os07g40480	Promoter (<=1kb)	2.89109	1.74572	Zinc finger family protein, putative, expressed
LOC_Os03g18910	Promoter (<=1kb)	2.88553	3.10979	COBRA-like protein 7 precursor, putative, expressed
LOC_Os03g03670	Promoter (<=1kb)	2.8779	6.37888	Expressed protein
LOC_Os02g42310	Promoter (<=1kb)	2.87756	3.00145	OsSCP8 - Putative Serine Carboxypeptidase homologue, expressed
LOC_Os02g07360	Promoter (<=1kb)	2.87169	-1.71669	Pentatricopeptide containing protein, putative, expressed
LOC_Os09g37870	Promoter (<=1kb)	2.87136	2.2087	Expressed protein
LOC_Os03g64320	Promoter (<=1kb)	2.87118	2.21975	Expressed protein
LOC_Os01g74146	Promoter (<=1kb)	2.86087	2.21626	WD repeat-containing protein, putative, expressed
LOC_Os04g01130	Promoter (<=1kb)	2.85714	1.04769	Chromatin modification-related protein EAF3, putative, expressed
LOC_Os02g06540	Promoter (<=1kb)	2.85097	-1.92004	Transporter family protein, putative, expressed
LOC_Os01g08520	Promoter (<=1kb)	2.83747	1.00564	DUF581 domain containing protein, expressed
LOC_Os08g14000	Promoter (<=1kb)	2.83217	3.00517	Retrotransposon protein, putative, Ty1-copia subclass, expressed
LOC_Os03g17100	Promoter (<=1kb)	2.82887	2.47119	Core histone H2A/H2B/H3/H4 domain containing protein, putative, expressed
LOC_Os09g10750	Promoter (<=1kb)	2.82852	-1.29872	Rhodanese-like, putative, expressed
LOC_Os04g50710	Promoter (<=1kb)	2.82776	1.07755	Peroxidase precursor, putative, expressed
LOC_Os05g35220	Promoter (<=1kb)	2.82667	2.14276	Serine carboxypeptidase, putative, expressed
LOC_Os01g38120	Promoter (<=1kb)	2.82167	7.89609	Multicopper oxidase domain containing protein, expressed
LOC_Os03g09150	Promoter (<=1kb)	2.82037	7.89609	Multicopper oxidase domain containing protein, expressed
LOC_Os01g43760	Promoter (<=1kb)	2.8169	-1.58386	Cytochrome P450 72A1, putative, expressed
LOC_Os03g24300	Promoter (<=1kb)	2.81568	-2.36571	Expressed protein
LOC_Os02g05110	Promoter (<=1kb)	2.79703	3.52162	Senescence-induced receptor-like serine/threonine-protein kinase precursor, putative, expressed
LOC_Os02g50710	Promoter (<=1kb)	2.78772	2.07772	Expressed protein
LOC_Os02g04850	Promoter (<=1kb)	2.78435	-2.36571	Expressed protein
LOC_Os07g22400	Promoter (<=1kb)	2.78401	2.43843	POLA3 - Putative DNA polymerase alpha complex subunit, expressed
LOC_Os01g68290	Promoter (<=1kb)	2.77264	3.76391	Expressed protein
LOC_Os06g41240	Promoter (<=1kb)	2.77144	1.07769	Expressed protein
LOC_Os09g37510	Promoter (<=1kb)	2.76271	3.05758	Fruit bromelain precursor, putative, expressed
LOC_Os08g38570	Promoter (<=1kb)	2.75668	-1.10196	WD domain, G-beta repeat domain containing protein, expressed
LOC_Os03g11734	Promoter (<=1kb)	2.74091	-1.6692	MATE efflux protein, putative, expressed
LOC_Os01g33040	Promoter (<=1kb)	2.7381	3.94761	Kinesin motor domain containing protein, expressed
LOC_Os03g11560	Promoter (<=1kb)	2.73795	1.37487	Digalactosyldiacylglycerol synthase, chloroplast precursor, putative, expressed
LOC_Os01g70180	Promoter (<=1kb)	2.72093	1.71907	Exostosin family domain containing protein, expressed
LOC_Os08g36900	Promoter (<=1kb)	2.71947	3.10742	Expressed protein
LOC_Os04g43310	Promoter (<=1kb)	2.7172	3.5867	Expressed protein
LOC_Os05g51070	Promoter (<=1kb)	2.71306	-1.72898	Inactive receptor kinase At2g26730 precursor, putative, expressed
LOC_Os04g43400	Promoter (<=1kb)	2.71017	4.48786	Dirigent, putative
LOC_Os03g20700	Promoter (<=1kb)	2.70833	-1.59494	Magnesium-chelatase, putative, expressed
LOC_Os01g50680	Promoter (<=1kb)	2.70544	-2.36571	Expressed protein
LOC_Os01g09540	Promoter (<=1kb)	2.7034	1.43416	HAD superfamily phosphatase, putative, expressed
LOC_Os07g01600	Promoter (<=1kb)	2.70261	4.64364	Protein kinase domain containing protein, expressed
LOC_Os07g14920	Promoter (<=1kb)	2.70139	1.30154	Pollen preferential protein, putative, expressed
LOC_Os03g50030	Promoter (<=1kb)	2.70076	3.16575	Phospholipase A2, putative, expressed
LOC_Os03g04620	Promoter (<=1kb)	2.69784	-2.36571	Expressed protein
LOC_Os03g20890	Promoter (<=1kb)	2.69351	-1.67985	Transposon protein, putative, Mutator sub-class, expressed
LOC_Os08g43730	Promoter (<=1kb)	2.68968	7.89609	Multicopper oxidase domain containing protein, expressed
LOC_Os04g38720	Promoter (<=1kb)	2.68797	1.03864	No apical meristem protein, putative, expressed
LOC_Os04g26240	Promoter (<=1kb)	2.68455	1.03513	OsFBDUF21 - F-box and DUF domain containing protein, expressed
LOC_Os08g02670	Promoter (<=1kb)	2.67905	1.12501	ATP binding protein, putative, expressed
LOC_Os03g58920	Promoter (<=1kb)	2.67796	-1.09404	Galactosyltransferase family protein, putative, expressed
LOC_Os08g32370	Promoter (<=1kb)	2.67554	2.51904	BBTI6 - Bowman-Birk type bran trypsin inhibitor precursor, putative, expressed
LOC_Os02g42220	Promoter (<=1kb)	2.67459	2.13438	Transposon protein, putative, unclassified, expressed
LOC_Os06g01730	Promoter (<=1kb)	2.67273	3.25014	DNA ligase I, putative, expressed
LOC_Os01g49440	Promoter (<=1kb)	2.67135	-5.27179	Expressed protein
LOC_Os01g57954	Promoter (<=1kb)	2.64901	-1.48496	Translation initiation factor IF-1, chloroplast, putative, expressed
LOC_Os03g10478	Promoter (<=1kb)	2.64706	-1.6376	Transposon protein, putative, CACTA, En/Spm sub-class, expressed
LOC_Os04g51796	Promoter (<=1kb)	2.64485	-1.3653	Expressed protein
LOC_Os06g18820	Promoter (<=1kb)	2.64319	7.4937	Derine threonine kinase, putative, expressed
LOC_Os08g37104	Promoter (<=1kb)	2.6408	1.18582	Expressed protein
LOC_Os02g14710	Promoter (<=1kb)	2.63922	1.5236	Vacuolar protein sorting-associating protein 4B, putative, expressed
LOC_Os03g15210	Promoter (<=1kb)	2.63458	-2.36571	Expressed protein
LOC_Os09g17820	Promoter (<=1kb)	2.6266	1.30138	Expressed protein
LOC_Os06g39380	Promoter (<=1kb)	2.6178	1.40209	Hypothetical protein
LOC_Os02g44890	Promoter (<=1kb)	2.58681	1.83135	RNA-binding region RNP-1, putative, expressed
LOC_Os08g36920	Promoter (<=1kb)	2.5856	6.73104	AP2 domain containing protein, expressed
LOC_Os01g36590	Promoter (<=1kb)	2.58331	-1.26936	Nodulin, putative, expressed
LOC_Os02g36500	Promoter (<=1kb)	2.58176	-2.08993	Expressed protein
LOC_Os06g09970	Promoter (<=1kb)	2.57219	2.52413	Isoflavone reductase homolog IRL, putative, expressed
LOC_Os01g47780	Promoter (<=1kb)	2.55549	3.07834	Fasciclin domain containing protein, expressed
LOC_Os07g34760	Promoter (<=1kb)	2.552	7.89609	Multicopper oxidase domain containing protein, expressed
LOC_Os02g41954	Promoter (<=1kb)	2.55004	1.5236	Vacuolar protein sorting-associating protein 4B, putative, expressed
LOC_Os01g12240	Promoter (<=1kb)	2.53408	-1.36303	ZOS1-01 - C2H2 zinc finger protein, expressed
LOC_Os04g21130	Promoter (<=1kb)	2.53378	2.10964	F-box protein PP2-B1, putative, expressed
LOC_Os01g07420	Promoter (<=1kb)	2.53333	2.35288	Hydrolase, alpha/beta fold family protein, putative, expressed
LOC_Os01g43350	Promoter (<=1kb)	2.53143	3.13873	Protein kinase family protein, putative, expressed
LOC_Os03g12210	Promoter (<=1kb)	2.52953	1.5236	Vacuolar protein sorting-associating protein 4B, putative, expressed
LOC_Os05g40330	Promoter (<=1kb)	2.52833	2.07898	Auxin efflux carrier component, putative, expressed
LOC_Os01g73200	Promoter (<=1kb)	2.52756	1.07769	Expressed protein
LOC_Os04g58220	Promoter (<=1kb)	2.52303	-1.16717	Transporter family protein, putative, expressed
LOC_Os03g10680	Promoter (<=1kb)	2.51558	-1.19849	Formin-like protein 6 precursor, putative, expressed
LOC_Os05g36310	Promoter (<=1kb)	2.51415	-2.05089	Zinc finger, C3HC4 type domain containing protein, expressed
LOC_Os04g47080	Promoter (<=1kb)	2.51401	1.95323	RING-H2 finger protein ATL1O, putative, expressed
LOC_Os03g07920	Promoter (<=1kb)	2.51397	-1.46573	Expressed protein
LOC_Os01g19260	Promoter (<=1kb)	2.51161	-2.08753	ATPase, putative, expressed
LOC_Os02g57580	Promoter (<=1kb)	2.51121	2.25102	Anthocyanin permease, putative, expressed
LOC_Os01g12520	Promoter (<=1kb)	2.5	1.5236	Vacuolar protein sorting-associating protein 4B, putative, expressed
LOC_Os02g48730	Promoter (<=1kb)	2.49774	1.07858	HEAT, putative, expressed
LOC_Os02g10870	Promoter (<=1kb)	2.48619	-2.36571	Expressed protein
LOC_Os07g30590	Promoter (<=1kb)	2.48511	1.40154	Expressed protein
LOC_Os01g09660	Promoter (<=1kb)	2.48348	-3.50743	Expressed protein
LOC_Os01g48960	Promoter (<=1kb)	2.48334	-1.59994	Glutamate synthase, chloroplast precursor, putative, expressed
LOC_Os05g15880	Promoter (<=1kb)	2.47554	3.94205	Glycosyl hydrolase, putative, expressed
LOC_Os01g49024	Promoter (<=1kb)	2.4728	1.66703	Expressed protein
LOC_Os09g33620	Promoter (<=1kb)	2.4728	-1.69299	Leucine Rich Repeat domain containing protein, expressed
LOC_Os02g28580	Promoter (<=1kb)	2.4699	2.07951	DNA binding protein, putative, expressed
LOC_Os01g63410	Promoter (<=1kb)	2.45741	1.53821	Expressed protein
LOC_Os09g32830	Promoter (<=1kb)	2.45714	1.46453	Gibberellin receptor GID1L2, putative, expressed
LOC_Os07g37180	Promoter (<=1kb)	2.45399	1.62734	ABC1 family domain containing protein, putative, expressed
LOC_Os05g50770	Promoter (<=1kb)	2.44968	-1.65854	C4-dicarboxylate transporter/malic acid transport protein, expressed
LOC_Os09g36910	Promoter (<=1kb)	2.4483	2.31842	bZIP transcription factor domain containing protein, expressed
LOC_Os01g50810	Promoter (<=1kb)	2.44523	3.18855	X8 domain containing protein, expressed
LOC_Os02g49920	Promoter (<=1kb)	2.4436	-1.92299	3-ketoacyl-CoA synthase, putative, expressed
LOC_Os06g12440	Promoter (<=1kb)	2.44118	1.07858	HEAT, putative, expressed
LOC_Os06g49860	Promoter (<=1kb)	2.42551	-1.91967	Expressed protein
LOC_Os07g49140	Promoter (<=1kb)	2.42424	-1.06684	Expressed protein
LOC_Os03g11760	Promoter (<=1kb)	2.41875	7.89609	Multicopper oxidase domain containing protein, expressed
LOC_Os04g48910	Promoter (<=1kb)	2.41495	-2.36571	Expressed protein
LOC_Os08g23910	Promoter (<=1kb)	2.41487	-2.36571	Expressed protein
LOC_Os01g04280	Promoter (<=1kb)	2.41338	1.48367	calmodulin binding protein, putative, expressed
LOC_Os04g43560	Promoter (<=1kb)	2.41098	1.30073	no apical meristem protein, putative, expressed
LOC_Os09g02060	Promoter (<=1kb)	2.41071	1.30138	Expressed protein
LOC_Os07g15460	Promoter (<=1kb)	2.40874	-1.81323	Metal transporter Nramp6, putative, expressed
LOC_Os01g02890	Promoter (<=1kb)	2.4	1.81772	Phosphatidylserine synthase, putative, expressed
LOC_Os01g55520	Promoter (<=1kb)	2.39961	-2.36571	Expressed protein
LOC_Os05g04530	Promoter (<=1kb)	2.39666	1.07197	IF, putative, expressed
LOC_Os04g41960	Promoter (<=1kb)	2.3958	2.35106	NADP-dependent oxidoreductase, putative, expressed
LOC_Os04g41810	Promoter (<=1kb)	2.3948	3.79122	Expressed protein
LOC_Os02g47780	Promoter (<=1kb)	2.39363	3.06128	Hydrolase, alpha/beta fold family domain containing protein, expressed
LOC_Os03g58364	Promoter (<=1kb)	2.39211	-1.18129	Hypothetical protein
LOC_Os04g59340	Promoter (<=1kb)	2.387	1.67422	RNA-binding region RNP-1, putative, expressed
LOC_Os05g45350	Promoter (<=1kb)	2.38444	1.15794	DnaJ domain containing protein, expressed
LOC_Os02g46640	Promoter (<=1kb)	2.38343	-1.11102	Heat shock protein DnaJ, putative, expressed
LOC_Os08g42840	Promoter (<=1kb)	2.38309	-1.34279	Leucine rich repeat protein, putative, expressed
LOC_Os04g42620	Promoter (<=1kb)	2.37998	3.37165	Uncharacterized protein At4g06744 precursor, putative, expressed
LOC_Os05g46800	Promoter (<=1kb)	2.37597	2.52413	Isoflavone reductase homolog IRL, putative, expressed
LOC_Os03g17870	Promoter (<=1kb)	2.3698	1.18267	Metallothionein, putative, expressed
LOC_Os02g44000	Promoter (<=1kb)	2.36748	-1.3653	Expressed protein
LOC_Os01g52230	Promoter (<=1kb)	2.35284	12.6714	Phosphoethanolamine/phosphocholine phosphatase, putative, expressed
LOC_Os09g04310	Promoter (<=1kb)	2.35112	1.06038	Expressed protein
LOC_Os03g43560	Promoter (<=1kb)	2.34785	-2.36571	Expressed protein
LOC_Os08g41610	Promoter (<=1kb)	2.34575	-1.32138	Ubiquitin carboxyl-terminal hydrolase domain containing protein, expressed
LOC_Os01g61730	Promoter (<=1kb)	2.34375	4.10744	Nuclease PA3, putative, expressed
LOC_Os02g45380	Promoter (<=1kb)	2.34256	1.08036	MATE domain containing protein, expressed
LOC_Os04g55740	Promoter (<=1kb)	2.34043	1.68428	Peroxidase precursor, putative, expressed
LOC_Os09g02130	Promoter (<=1kb)	2.33728	1.25028	Expressed protein
LOC_Os02g37000	Promoter (<=1kb)	2.33423	-2.11724	Mitochondrial prohibitin complex protein 1, putative, expressed
LOC_Os05g48200	Promoter (<=1kb)	2.3332	1.23461	Glutamate synthase, chloroplast precursor, putative, expressed
LOC_Os09g33720	Promoter (<=1kb)	2.32833	-1.18492	Retrotransposon protein, putative, unclassified, expressed
LOC_Os03g13050	Promoter (<=1kb)	2.32281	-2.04223	E2F-related protein, putative, expressed
LOC_Os07g48010	Promoter (<=1kb)	2.32181	1.91576	Transposon protein, putative, unclassified, expressed
LOC_Os05g28440	Promoter (<=1kb)	2.31975	1.08209	Retrotransposon protein, putative, unclassified, expressed
LOC_Os01g19240	Promoter (<=1kb)	2.31973	1.52079	Aquaporin protein, putative, expressed
LOC_Os03g06600	Promoter (<=1kb)	2.31765	7.89609	Multicopper oxidase domain containing protein, expressed
LOC_Os07g47480	Promoter (<=1kb)	2.30734	1.81573	Peroxidase precursor, putative, expressed
LOC_Os02g44080	Promoter (<=1kb)	2.30634	1.52079	Aquaporin protein, putative, expressed
LOC_Os04g52880	Promoter (<=1kb)	2.30166	1.08065	Integral membrane protein DUF6 containing protein, expressed
LOC_Os01g71310	Promoter (<=1kb)	2.29961	1.1437	Cytokinin dehydrogenase precursor, putative, expressed
LOC_Os03g42910	Promoter (<=1kb)	2.29844	-2.36571	Expressed protein
LOC_Os02g02010	Promoter (<=1kb)	2.29275	1.07769	Expressed protein
LOC_Os04g49260	Promoter (<=1kb)	2.29008	1.66323	Expressed protein
LOC_Os04g57130	Promoter (<=1kb)	2.28684	1.52079	Aquaporin protein, putative, expressed
LOC_Os02g46850	Promoter (<=1kb)	2.28423	1.15968	Oligopeptide transporter, putative, expressed
LOC_Os07g49020	Promoter (<=1kb)	2.27796	-1.36303	ZOS1-01 - C2H2 zinc finger protein, expressed
LOC_Os07g01030	Promoter (<=1kb)	2.27654	3.06229	Glycosyl transferase, group 1 domain containing protein, expressed
LOC_Os01g40320	Promoter (<=1kb)	2.26308	1.20398	WRKY10, expressed
LOC_Os01g60420	Promoter (<=1kb)	2.25378	1.24865	Protein kinase, putative, expressed
LOC_Os08g36570	Promoter (<=1kb)	2.25316	6.91455	F-box protein, putative, expressed
LOC_Os09g33610	Promoter (<=1kb)	2.25089	-1.50735	Retrotransposon protein, putative, unclassified, expressed
LOC_Os01g50370	Promoter (<=1kb)	2.24947	-1.49301	STE_MEKK_ste11_MAP3K.4 - STE kinases include homologs to sterile 7, 11 and 20 from yeast
LOC_Os07g41720	Promoter (<=1kb)	2.24622	2.50177	Nuclear transcription factor Y subunit, putative, expressed
LOC_Os01g42200	Promoter (<=1kb)	2.2431	2.51904	BBTI6 - Bowman-Birk type bran trypsin inhibitor precursor, putative, expressed
LOC_Os08g38960	Promoter (<=1kb)	2.23967	1.40079	Expressed protein
LOC_Os06g04330	Promoter (<=1kb)	2.23588	-1.11128	Expressed protein
LOC_Os02g51710	Promoter (<=1kb)	2.23209	-1.79715	Wound/stress protein, putative, expressed
LOC_Os08g39660	Promoter (<=1kb)	2.22692	4.32935	NB-ARC domain containing protein, expressed
LOC_Os01g71240	Promoter (<=1kb)	2.22004	1.56454	Calcium-transporting ATPase, plasma membrane-type, putative, expressed
LOC_Os01g09790	Promoter (<=1kb)	2.2192	1.4278	IQ calmodulin-binding motif domain containing protein, expressed
LOC_Os02g48390	Promoter (<=1kb)	2.21288	-1.09604	Phosphoribosyl transferase, putative, expressed
LOC_Os01g63540	Promoter (<=1kb)	2.20588	2.24758	Cytochrome P450, putative, expressed
LOC_Os08g35310	Promoter (<=1kb)	2.19798	-2.36571	Expressed protein
LOC_Os03g56784	Promoter (<=1kb)	2.19	3.10742	Expressed protein
LOC_Os03g06080	Promoter (<=1kb)	2.18476	2.51904	BBTI6 - Bowman-Birk type bran trypsin inhibitor precursor, putative, expressed
LOC_Os03g53340	Promoter (<=1kb)	2.18475	2.66513	Tetratricopeptide repeat containing protein, putative, expressed
LOC_Os02g45600	Promoter (<=1kb)	2.18369	1.31423	RhoGAP domain containing protein, expressed
LOC_Os09g21990	Promoter (<=1kb)	2.18182	1.07769	Expressed protein
LOC_Os05g48270	Promoter (<=1kb)	2.17837	5.81991	Auxin-responsive protein, putative, expressed
LOC_Os04g33310	Promoter (<=1kb)	2.17778	1.82895	Expressed protein
LOC_Os02g51550	Promoter (<=1kb)	2.1753	1.84492	DUF581 domain containing protein, expressed
LOC_Os06g35520	Promoter (<=1kb)	2.17221	3.00895	Peroxidase precursor, putative, expressed
LOC_Os02g37180	Promoter (<=1kb)	2.17143	1.95363	Expressed protein
LOC_Os03g12000	Promoter (<=1kb)	2.17	-1.22515	DEAD-box ATP-dependent RNA helicase, putative, expressed
LOC_Os07g08430	Promoter (<=1kb)	2.1664	1.18741	Indole-3-glycerol phosphate lyase, chloroplast precursor, putative, expressed
LOC_Os06g47710	Promoter (<=1kb)	2.16281	-1.06271	Leucine-rich repeat receptor-like kinase, putative, expressed
LOC_Os07g48710	Promoter (<=1kb)	2.16267	1.1289	VQ domain containing protein, putative, expressed
LOC_Os01g04440	Promoter (<=1kb)	2.15687	-1.14879	Expressed protein
LOC_Os05g45410	Promoter (<=1kb)	2.15517	1.15503	HSF-type DNA-binding domain containing protein, expressed
LOC_Os06g21570	Promoter (<=1kb)	2.15453	-1.40225	Os6bglu24 - beta-glucosidase homologue, similar to G. max isohydroxyurate hydrolase, expressed
LOC_Os07g16690	Promoter (<=1kb)	2.15217	7.89609	Multicopper oxidase domain containing protein, expressed
LOC_Os02g51450	Promoter (<=1kb)	2.1436	4.69184	POEI41 - Pollen Ole e I allergen and extensin family protein precursor, expressed
LOC_Os03g08310	Promoter (<=1kb)	2.14286	5.52165	MRH1, putative, expressed
LOC_Os04g27710	Promoter (<=1kb)	2.14032	1.52079	Aquaporin protein, putative, expressed
LOC_Os04g46660	Promoter (<=1kb)	2.13889	3.16668	Cyclin, putative, expressed
LOC_Os06g09560	Promoter (<=1kb)	2.13708	-1.88416	Heat shock protein DnaJ, putative, expressed
LOC_Os01g49280	Promoter (<=1kb)	2.13633	3.98442	Zinc finger family protein, putative, expressed
LOC_Os08g41960	Promoter (<=1kb)	2.13371	1.07884	Retrotransposon protein, putative, unclassified
LOC_Os01g53350	Promoter (<=1kb)	2.1236	1.61191	Anthocyanidin 5,3-O-glucosyltransferase, putative, expressed
LOC_Os07g03140	Promoter (<=1kb)	2.12195	1.66352	Expressed protein
LOC_Os01g67830	Promoter (<=1kb)	2.12159	-2.36571	Expressed protein
LOC_Os01g54080	Promoter (<=1kb)	2.12044	2.08442	Kinesin motor protein-related, putative, expressed
LOC_Os01g21880	Promoter (<=1kb)	2.12017	-2.36571	Expressed protein
LOC_Os05g42140	Promoter (<=1kb)	2.11601	4.10917	Expressed protein
LOC_Os03g53640	Promoter (<=1kb)	2.11352	-1.29966	Expressed protein
LOC_Os03g51240	Promoter (<=1kb)	2.11307	1.88556	Glycosyl hydrolases family 17, putative, expressed
LOC_Os01g58150	Promoter (<=1kb)	2.11151	2.16746	Expressed protein
LOC_Os03g11700	Promoter (<=1kb)	2.10618	4.84621	Glutaredoxin, putative, expressed
LOC_Os05g38350	Promoter (<=1kb)	2.10567	1.07769	Expressed protein
LOC_Os04g49680	Promoter (<=1kb)	2.10557	4.68144	DUF581 domain containing protein, expressed
LOC_Os04g55640	Promoter (<=1kb)	2.10177	2.28029	Plant-specific domain TIGR01627 family protein, expressed
LOC_Os01g45250	Promoter (<=1kb)	2.10137	2.50232	DUF1645 domain containing protein, putative, expressed
LOC_Os01g50820	Promoter (<=1kb)	2.10097	-2.65838	Transporter, major facilitator family, putative, expressed
LOC_Os01g22660	Promoter (<=1kb)	2.09981	1.66445	GDSL-like lipase/acylhydrolase, putative, expressed
LOC_Os03g22050	Promoter (<=1kb)	2.09924	-1.23955	CAMK_KIN1/SNF1/Nim1_like.16 - CAMK includes calcium/calmodulin depedent protein kinases
LOC_Os03g60120	Promoter (<=1kb)	2.09831	1.79828	AP2 domain containing protein, expressed
LOC_Os03g04480	Promoter (<=1kb)	2.09625	1.21658	Protein kinase domain containing protein, expressed
LOC_Os03g19260	Promoter (<=1kb)	2.09256	4.84207	Expressed protein
LOC_Os04g05650	Promoter (<=1kb)	2.09143	2.05867	Expressed protein
LOC_Os09g36110	Promoter (<=1kb)	2.09067	3.17226	OsSub59 - Putative Subtilisin homologue, expressed
LOC_Os01g27880	Promoter (<=1kb)	2.08927	1.84532	Sucrose-phosphatase, putative, expressed
LOC_Os01g09580	Promoter (<=1kb)	2.08759	5.01917	CAMK_CAMK_like_Aur_like.1 - CAMK includes calcium/calmodulin depedent protein kinases
LOC_Os05g50840	Promoter (<=1kb)	2.08667	-1.04328	Mitochondrial carrier protein, putative, expressed
LOC_Os08g01480	Promoter (<=1kb)	2.08296	4.07955	Expressed protein
LOC_Os06g35780	Promoter (<=1kb)	2.07897	1.52079	Aquaporin protein, putative, expressed
LOC_Os09g25710	Promoter (<=1kb)	2.07841	1.30186	Keratin, type I cytoskeletal 9, putative, expressed
LOC_Os07g36390	Promoter (<=1kb)	2.07671	-1.39728	PPR repeat containing protein, expressed
LOC_Os01g03840	Promoter (<=1kb)	2.07487	7.89609	Multicopper oxidase domain containing protein, expressed
LOC_Os03g43350	Promoter (<=1kb)	2.07343	7.89609	Multicopper oxidase domain containing protein, expressed
LOC_Os01g62230	Promoter (<=1kb)	2.06577	1.539	Core histone H2A/H2B/H3/H4 domain containing protein, putative, expressed
LOC_Os07g29970	Promoter (<=1kb)	2.06338	-2.05839	IPP transferase, putative, expressed
LOC_Os09g38768	Promoter (<=1kb)	2.0618	2.06812	Cell cycle control protein, putative, expressed
LOC_Os04g33660	Promoter (<=1kb)	2.06117	-1.72817	Bifunctional monodehydroascorbate reductase and carbonic anhydrasenectarin-3 precursor
LOC_Os02g52990	Promoter (<=1kb)	2.05874	-1.28956	OsSAUR12 - Auxin-responsive SAUR gene family member, expressed
LOC_Os09g08430	Promoter (<=1kb)	2.05841	-1.51649	Ribosomal protein L22, putative, expressed
LOC_Os01g52100	Promoter (<=1kb)	2.05737	2.231	DUF581 domain containing protein, expressed
LOC_Os06g11030	Promoter (<=1kb)	2.05629	2.51904	BBTI6 - Bowman-Birk type bran trypsin inhibitor precursor, putative, expressed
LOC_Os01g32120	Promoter (<=1kb)	2.04918	2.39995	OsCML11 - Calmodulin-related calcium sensor protein, expressed
LOC_Os03g15460	Promoter (<=1kb)	2.04613	3.53853	Retrotransposon, putative, centromere-specific, expressed
LOC_Os01g04470	Promoter (<=1kb)	2.04336	-1.58313	Expressed protein
LOC_Os02g20850	Promoter (<=1kb)	2.04082	1.85326	Ras-related protein, putative, expressed
LOC_Os03g17810	Promoter (<=1kb)	2.03961	-1.78575	Transferase family protein, putative, expressed
LOC_Os02g55330	Promoter (<=1kb)	2.03222	1.34359	OsPOP6 - Putative Prolyl Oligopeptidase homologue, expressed
LOC_Os03g55660	Promoter (<=1kb)	2.03	1.07955	Nucleoporin, putative, expressed
LOC_Os02g47450	Promoter (<=1kb)	2.0295	1.2641	Expressed protein
LOC_Os01g52010	Promoter (<=1kb)	2.02833	3.90158	Alliin lyase precursor, putative, expressed
LOC_Os06g07030	Promoter (<=1kb)	2.02788	-1.00887	AP2 domain containing protein, expressed
LOC_Os04g58710	Promoter (<=1kb)	2.02717	4.83095	AMP-binding domain containing protein, expressed
LOC_Os04g08260	Promoter (<=1kb)	2.02333	-2.36571	Expressed protein
LOC_Os09g29510	Promoter (<=1kb)	2.02084	1.00048	OsWAK80 - OsWAK receptor-like protein kinase, expressed
LOC_Os06g30200	Promoter (<=1kb)	2.0202	1.52079	Aquaporin protein, putative, expressed
LOC_Os01g42830	Promoter (<=1kb)	2.01735	1.24138	Adaptin ear-binding coat-associated protein 2, putative, expressed
LOC_Os05g40970	Promoter (<=1kb)	2.01523	1.88504	Expressed protein
LOC_Os01g39860	Promoter (<=1kb)	2.00958	-1.24211	1-aminocyclopropane-1-carboxylate oxidase protein, putative, expressed
LOC_Os08g11110	Promoter (<=1kb)	2.00884	-2.36571	Expressed protein
LOC_Os05g44560	Promoter (<=1kb)	2.00846	2.06981	Kinesin motor domain containing protein, expressed
LOC_Os01g39070	Promoter (<=1kb)	2.00508	1.07495	Retrotransposon protein, putative, unclassified, expressed
LOC_Os09g27650	Promoter (<=1kb)	2.00447	5.10578	Isochorismatase family protein, putative, expressed
LOC_Os02g34550	Promoter (<=1kb)	2.00208	1.07769	Expressed protein
LOC_Os03g11270	Promoter (<=1kb)	2.00191	3.10742	Expressed protein
LOC_Os02g57360	Promoter (<=1kb)	2	3.10742	Expressed protein
LOC_Os05g36260	Promoter (<=1kb)	2	2.28915	Soluble inorganic pyrophosphatase, putative, expressed
