# Supplementary material for: Pup1 QTL Regulates Gene Expression Through Epigenetic Modification of DNA Under Phosphate Starvation Stress in Rice
Source: Front Plant Sci. 2022 May 31;13:871890. doi: 10.3389/fpls.2022.871890 (PMC9195100; doi:10.3389/fpls.2022.871890)
Supplement: Supplementary file 1 [file Data_Sheet_1.zip › Table S13 and S14.xlsx]

## Sheet: Hypomethylation
Supplementary Table S13: Genes hypomethylated/demethylated in CG context resulting in up-regulated expression of the gene in root of Pusa-44
geneId	annotation	Pusa-44, Root		Gene Annotation
		Methylation level (Fold Change)*	Gene expression level (Fold Change)*
LOC_Os01g19390	Promoter (2-3kb)	0	1.05023	glycerol-3-phosphate acyltransferase, putative, expressed
LOC_Os01g46800	Promoter (<=1kb)	0	2.24424	retrotransposon protein, putative, unclassified, expressed
LOC_Os01g63540	Promoter (1-2kb)	0	1.8006	cytochrome P450, putative, expressed
LOC_Os02g42950	Promoter (<=1kb)	0	1.38738	YABBY domain containing protein, putative, expressed
LOC_Os02g57010	Promoter (<=1kb)	0	3.25898	RNA recognition motif containing protein, putative, expressed
LOC_Os03g05570	Promoter (2-3kb)	0	1.2202	RING-H2 finger protein ATL3F, putative, expressed
LOC_Os03g14370	Promoter (1-2kb)	0	1.73717	ACT domain containing protein, expressed
LOC_Os03g37830	Promoter (1-2kb)	0	2.80728	potassium transporter, putative, expressed
LOC_Os03g49524	Promoter (2-3kb)	0	3.89078	anthocyanidin 3-O-glucosyltransferase, putative, expressed
LOC_Os03g54040	Promoter (<=1kb)	0	2.24424	retrotransposon protein, putative, unclassified, expressed
LOC_Os04g17740	Promoter (1-2kb)	0	3.83425	retrotransposon protein, putative, unclassified, expressed
LOC_Os04g47080	Exon 9	0	2.51073	RING-H2 finger protein ATL1O, putative, expressed
LOC_Os04g56680	Promoter (<=1kb)	0	3.83943	retrotransposon protein, putative, unclassified, expressed
LOC_Os05g39210	Promoter (<=1kb)	0	2.8094	ZOS1-02 - C2H2 zinc finger protein, expressed
LOC_Os06g01790	Promoter (2-3kb)	0	1.01132	expressed protein
LOC_Os06g10510	Distal Intergenic	0	1.3273	oxidoreductase/ transition metal ion binding protein, putative, expressed
LOC_Os06g11150	Promoter (<=1kb)	0	2.94268	DUF1645 domain containing protein, putative, expressed
LOC_Os06g49340	Promoter (<=1kb)	0	2.7941	lecithin:cholesterol acyltransferase, putative, expressed
LOC_Os07g12510	Promoter (<=1kb)	0	4.61313	AP2 domain containing protein, expressed
LOC_Os07g14430	Promoter (1-2kb)	0	4.25443	expressed protein
LOC_Os07g22930	Promoter (<=1kb)	0	1.54238	starch synthase, putative, expressed
LOC_Os07g46820	Promoter (<=1kb)	0	1.14798	CUG-BP- and ETR-3-like factor 5, putative, expressed
LOC_Os07g47390	Promoter (<=1kb)	0	4.75821	multicopper oxidase domain containing protein, expressed
LOC_Os08g07240	Promoter (<=1kb)	0	4.12405	expressed protein
LOC_Os08g08070	Promoter (1-2kb)	0	1.88959	transporter family protein, putative, expressed
LOC_Os08g38160	Promoter (<=1kb)	0	1.80355	retrotransposon protein, putative, unclassified, expressed
LOC_Os09g12350	Intron 1	0	2.37865	retrotransposon protein, putative, unclassified, expressed
LOC_Os09g28390	Downstream (<1kb)	0	1.65358	expressed protein
LOC_Os07g27310	Promoter (<=1kb)	0.020324	2.80422	CRAL/TRIO domain containing protein, expressed
LOC_Os02g51950	Promoter (1-2kb)	0.0235294	1.61876	expressed protein
LOC_Os08g42040	Promoter (2-3kb)	0.025544	1.01069	ELMO/CED-12 family protein, putative, expressed
LOC_Os01g63580	Promoter (2-3kb)	0.0362102	1.25918	glycerol-3-phosphate acyltransferase, putative, expressed
LOC_Os06g06310	Promoter (2-3kb)	0.0474562	4.75821	multicopper oxidase domain containing protein, expressed
LOC_Os06g48680	Promoter (<=1kb)	0.0480888	1.12918	expressed protein
LOC_Os09g32840	Promoter (<=1kb)	0.0518934	5.89178	nucleotide pyrophosphatase/phosphodiesterase, putative, expressed
LOC_Os08g33640	Promoter (<=1kb)	0.0556096	3.74219	expressed protein
LOC_Os05g33320	Promoter (<=1kb)	0.05775	1.35354	expressed protein
LOC_Os03g03260	Promoter (1-2kb)	0.0639269	1.12623	homeobox domain containing protein, expressed
LOC_Os07g12780	Promoter (<=1kb)	0.0657895	1.62895	cyclin, putative, expressed
LOC_Os01g49160	Promoter (1-2kb)	0.0666	1.32449	MYB family transcription factor, putative, expressed
LOC_Os02g33290	Promoter (<=1kb)	0.0671835	1.20148	expressed protein
LOC_Os08g22389	Distal Intergenic	0.071298	1.69511	hydrolase, alpha/beta fold family protein, putative, expressed
LOC_Os04g35680	Promoter (1-2kb)	0.0734204	3.50861	vacuolar protein sorting-associating protein 4B, putative, expressed
LOC_Os06g04250	Promoter (1-2kb)	0.0753905	2.80185	expressed protein
LOC_Os05g03884	Promoter (1-2kb)	0.08	1.06912	homeobox protein knotted-1-like 6, putative, expressed
LOC_Os08g27010	Promoter (<=1kb)	0.083699	1.12495	APE1, putative, expressed
LOC_Os06g47910	Promoter (<=1kb)	0.0927018	2.08487	GDSL-like lipase/acylhydrolase, putative, expressed
LOC_Os03g20250	Distal Intergenic	0.0930181	3.83943	retrotransposon protein, putative, unclassified, expressed
LOC_Os04g08550	Promoter (2-3kb)	0.0948241	1.64597	oxidoreductase, aldo/keto reductase family protein, putative, expressed
LOC_Os01g39070	Promoter (<=1kb)	0.0961538	5.24681	retrotransposon protein, putative, unclassified, expressed
LOC_Os03g60560	Promoter (<=1kb)	0.0964865	5.23833	retrotransposon protein, putative, Ty3-gypsy subclass, expressed
LOC_Os04g34010	Promoter (2-3kb)	0.104294	3.25608	aluminum-activated malate transporter, putative, expressed
LOC_Os01g53900	Promoter (<=1kb)	0.104439	1.23779	elongation factor, putative, expressed
LOC_Os03g27170	Promoter (1-2kb)	0.109804	3.23894	expressed protein
LOC_Os09g32830	Downstream (<1kb)	0.116553	2.01011	gibberellin receptor GID1L2, putative, expressed
LOC_Os04g44640	Promoter (1-2kb)	0.122037	1.86235	ulp1 protease family, C-terminal catalytic domain containing protein, expressed
LOC_Os05g39310	Promoter (<=1kb)	0.124	4.55526	thiamine pyrophosphate enzyme, C-terminal TPP binding domain containing protein, expressed
LOC_Os07g41070	Promoter (1-2kb)	0.138802	3.12748	expressed protein
LOC_Os02g44975	Promoter (<=1kb)	0.138975	4.38864	expressed protein
LOC_Os01g52230	Promoter (<=1kb)	0.14	9.81645	phosphoethanolamine/phosphocholine phosphatase, putative, expressed
LOC_Os02g50700	Promoter (<=1kb)	0.147514	1.88764	expressed protein
LOC_Os09g38100	Promoter (<=1kb)	0.148017	1.30281	phosphate carrier protein, mitochondrial precursor, putative, expressed
LOC_Os01g43750	Promoter (<=1kb)	0.16	1.01091	cytochrome P450 72A1, putative, expressed
LOC_Os06g23114	Promoter (<=1kb)	0.164615	1.56253	copper methylamine oxidase precursor, putative, expressed
LOC_Os02g42710	Promoter (<=1kb)	0.168733	2.30675	C2 domain containing protein, putative, expressed
LOC_Os08g36910	Promoter (2-3kb)	0.170545	4.84674	transposon protein, putative, Pong sub-class, expressed
LOC_Os04g31550	Promoter (2-3kb)	0.1706	2.21803	chloroplast 50S ribosomal protein L23, putative
LOC_Os04g48030	Promoter (1-2kb)	0.170787	1.23994	heat stress transcription factor B-1, putative, expressed
LOC_Os08g29770	Promoter (1-2kb)	0.171875	1.59892	endoglucanase, putative, expressed
LOC_Os08g20580	Promoter (2-3kb)	0.172849	3.24675	aquaporin protein, putative, expressed
LOC_Os07g10840	Promoter (1-2kb)	0.181347	1.15995	uncharacterized glycosyltransferase, putative, expressed
LOC_Os02g32590	Promoter (2-3kb)	0.184783	1.12547	HSF-type DNA-binding domain containing protein, expressed
LOC_Os02g48184	Distal Intergenic	0.188	1.29876	expressed protein
LOC_Os05g30400	Promoter (2-3kb)	0.194656	2.80732	expressed protein
LOC_Os08g34370	Promoter (<=1kb)	0.195923	3.15669	GDSL-like lipase/acylhydrolase, putative, expressed
LOC_Os05g02310	Promoter (<=1kb)	0.198304	1.38673	soluble inorganic pyrophosphatase, putative, expressed
LOC_Os01g67710	Promoter (1-2kb)	0.212928	3.23894	expressed protein
LOC_Os03g55410	Promoter (<=1kb)	0.217956	1.06967	peroxidase precursor, putative, expressed
LOC_Os02g49230	Promoter (<=1kb)	0.221976	1.06375	CCT/B-box zinc finger protein, putative, expressed
LOC_Os09g17580	Promoter (1-2kb)	0.222222	1.11479	expressed protein
LOC_Os05g39930	Promoter (1-2kb)	0.224699	1.79982	spotted leaf 11, putative, expressed
LOC_Os06g40640	Promoter (<=1kb)	0.2268	1.80414	OsCML9 - Calmodulin-related calcium sensor protein, expressed
LOC_Os08g06780	Promoter (<=1kb)	0.236391	1.06633	expressed protein
LOC_Os06g39370	Promoter (<=1kb)	0.2385	1.4466	OsFBK16 - F-box domain and kelch repeat containing protein, expressed
LOC_Os01g66100	Distal Intergenic	0.239583	2.24424	retrotransposon protein, putative, unclassified, expressed
LOC_Os08g25710	Promoter (1-2kb)	0.241733	4.75821	multicopper oxidase domain containing protein, expressed
LOC_Os02g18000	Promoter (1-2kb)	0.243583	2.20162	disease resistance protein RGA2, putative, expressed
LOC_Os09g31454	Promoter (1-2kb)	0.245461	2.16772	MYB family transcription factor, putative, expressed
LOC_Os07g40210	Promoter (<=1kb)	0.245761	2.53913	expressed protein
LOC_Os02g55920	Promoter (1-2kb)	0.25	2.30891	expressed protein
LOC_Os06g45620	Promoter (<=1kb)	0.25	1.22167	expressed protein
LOC_Os01g11330	Promoter (2-3kb)	0.255639	2.37865	retrotransposon protein, putative, unclassified, expressed
LOC_Os09g38120	Promoter (1-2kb)	0.25641	2.28697	retrotransposon protein, putative, Ty3-gypsy subclass, expressed
LOC_Os03g11760	Distal Intergenic	0.257844	4.75821	multicopper oxidase domain containing protein, expressed
LOC_Os01g34920	Promoter (<=1kb)	0.258612	2.4772	beta-galactosidase precursor, putative, expressed
LOC_Os08g10304	Promoter (<=1kb)	0.259333	1.37726	expressed protein
LOC_Os07g39900	Promoter (<=1kb)	0.259884	1.5247	interferon-related developmental regulator, putative, expressed
LOC_Os03g18940	Promoter (<=1kb)	0.260043	1.25034	exonuclease, putative, expressed
LOC_Os04g54020	Promoter (1-2kb)	0.26198	2.09307	receptor-like kinase, putative, expressed
LOC_Os01g02000	Promoter (<=1kb)	0.2642	1.84423	phosphate transporter 1, putative, expressed
LOC_Os05g43300	Promoter (<=1kb)	0.266505	1.30457	expressed protein
LOC_Os05g16570	Promoter (2-3kb)	0.266667	1.81308	retrotransposon protein, putative, unclassified, expressed
LOC_Os01g04830	Promoter (<=1kb)	0.27038	4.25443	expressed protein
LOC_Os09g23770	Promoter (<=1kb)	0.270648	1.03009	expressed protein
LOC_Os09g09370	3' UTR	0.276008	1.5369	BTBN18 - Bric-a-Brac, Tramtrack, Broad Complex BTB domain non-phototropic hypocotyl domain
LOC_Os03g46260	Promoter (1-2kb)	0.277144	1.13925	DUF581 domain containing protein, expressed
LOC_Os02g13080	Distal Intergenic	0.2786	4.57021	expressed protein
LOC_Os08g33940	Promoter (<=1kb)	0.28	2.7941	lecithin:cholesterol acyltransferase, putative, expressed
LOC_Os08g16490	3' UTR	0.280556	4.25443	expressed protein
LOC_Os04g03850	Promoter (2-3kb)	0.281855	1.53939	OsSub39 - Putative Subtilisin homologue, expressed
LOC_Os02g24205	Promoter (<=1kb)	0.283228	1.5384	expressed protein
LOC_Os05g34854	Distal Intergenic	0.284038	5.57312	retrotransposon protein, putative, unclassified, expressed
LOC_Os08g16020	Promoter (<=1kb)	0.28481	2.39343	expressed protein
LOC_Os03g03820	Promoter (<=1kb)	0.285733	1.65809	adenylate kinase, putative, expressed
LOC_Os03g05640	Promoter (1-2kb)	0.28614	3.54279	inorganic phosphate transporter, putative, expressed
LOC_Os04g54430	Promoter (<=1kb)	0.287337	1.55309	immediate-early protein RSP40, putative, expressed
LOC_Os02g50030	Promoter (2-3kb)	0.2875	1.81308	retrotransposon protein, putative, unclassified, expressed
LOC_Os01g08220	Distal Intergenic	0.289855	2.43744	gibberellin 3-beta-dioxygenase 2-2, putative, expressed
LOC_Os04g27810	Promoter (<=1kb)	0.290598	7.15511	expressed protein
LOC_Os03g21260	Exon 7	0.292126	3.23894	expressed protein
LOC_Os03g61850	Promoter (<=1kb)	0.292882	5.24315	expressed protein
LOC_Os02g27400	Promoter (1-2kb)	0.293333	1.37155	OsFBX49 - F-box domain containing protein, expressed
LOC_Os03g55650	Promoter (<=1kb)	0.293333	4.25443	expressed protein
LOC_Os07g29330	Promoter (<=1kb)	0.295002	1.01369	serine/threonine-protein kinase CTR1, putative, expressed
LOC_Os09g28900	Promoter (<=1kb)	0.3	4.25443	expressed protein
LOC_Os05g47810	Promoter (<=1kb)	0.302042	3.12552	expressed protein
LOC_Os01g55440	Promoter (<=1kb)	0.302108	4.75821	multicopper oxidase domain containing protein, expressed
LOC_Os02g56580	Promoter (<=1kb)	0.303132	2.25284	retrotransposon protein, putative, unclassified, expressed
LOC_Os09g06450	Exon 2	0.303136	1.36463	expressed protein
LOC_Os01g08990	Promoter (<=1kb)	0.304429	2.86873	expressed protein
LOC_Os02g52340	Promoter (<=1kb)	0.305785	1.0162	OsMADS22 - MADS-box family gene with MIKCc type-box, expressed
LOC_Os02g45590	Promoter (2-3kb)	0.306	1.15376	PPR repeat domain containing protein, putative, expressed
LOC_Os05g43550	Promoter (1-2kb)	0.306667	2.39343	expressed protein
LOC_Os02g40800	Promoter (<=1kb)	0.308154	2.57114	expressed protein
LOC_Os02g18700	Exon 9	0.309278	1.9064	expressed protein
LOC_Os01g43320	Promoter (<=1kb)	0.311067	1.812	transmembrane amino acid transporter protein, putative, expressed
LOC_Os02g41580	Promoter (<=1kb)	0.3122	3.99022	CAMK_CAMK_like.14 - CAMK includes calcium/calmodulin depedent protein kinases, expressed
LOC_Os01g72480	Promoter (<=1kb)	0.314822	3.11891	zinc finger, C3HC4 type domain containing protein, expressed
LOC_Os01g01019	Promoter (<=1kb)	0.316456	3.23894	expressed protein
LOC_Os01g10640	Promoter (<=1kb)	0.316901	2.80889	nuclease PA3, putative, expressed
LOC_Os04g47780	Distal Intergenic	0.317337	1.32449	MYB family transcription factor, putative, expressed
LOC_Os02g29140	Promoter (<=1kb)	0.317518	2.57781	ankyrin, putative, expressed
LOC_Os04g36910	Distal Intergenic	0.319808	1.58002	expressed protein
LOC_Os01g53910	Promoter (<=1kb)	0.319959	1.29132	sarcoma antigen NY-SAR-91, putative, expressed
LOC_Os02g39160	Promoter (1-2kb)	0.321411	1.14175	hydroxymethylbutenyl 4-diphosphate synthase, putative, expressed
LOC_Os08g06630	Promoter (<=1kb)	0.3225	1.12002	RNA polymerase sigma factor, putative, expressed
LOC_Os04g41800	Promoter (2-3kb)	0.323075	3.23894	expressed protein
LOC_Os08g37970	Promoter (1-2kb)	0.327863	4.75821	multicopper oxidase domain containing protein, expressed
LOC_Os09g39250	Promoter (1-2kb)	0.33	1.42792	expressed protein
LOC_Os04g10740	Promoter (2-3kb)	0.331882	3.24675	aquaporin protein, putative, expressed
LOC_Os04g26400	Promoter (1-2kb)	0.332192	1.1411	expressed protein
LOC_Os08g10260	Promoter (2-3kb)	0.332353	1.36073	NBS-LRR disease resistance protein, putative, expressed
LOC_Os05g11860	Promoter (<=1kb)	0.332569	3.82922	retrotransposon protein, putative, unclassified, expressed
LOC_Os01g44950	Promoter (<=1kb)	0.333333	6.8904	AMP-binding enzyme, putative, expressed
LOC_Os04g41875	Promoter (<=1kb)	0.334265	4.80342	oxidoreductase, short chain dehydrogenase/reductase domain containing protein, expressed
LOC_Os02g37600	Promoter (<=1kb)	0.334583	1.61055	expressed protein
LOC_Os04g58710	Promoter (<=1kb)	0.335385	1.40665	AMP-binding domain containing protein, expressed
LOC_Os06g14180	Promoter (<=1kb)	0.336045	1.65512	retrotransposon, putative, centromere-specific, expressed
LOC_Os03g51740	Promoter (1-2kb)	0.336474	2.60649	GDSL-like lipase/acylhydrolase, putative, expressed
LOC_Os08g09430	Promoter (1-2kb)	0.337521	1.80081	mitochondrial glycoprotein, putative, expressed
LOC_Os05g43760	Promoter (1-2kb)	0.338	2.12051	TCP family transcription factor, putative, expressed
LOC_Os04g32920	Promoter (2-3kb)	0.338028	1.24046	potassium transporter, putative, expressed
LOC_Os01g45620	Promoter (<=1kb)	0.338667	2.6096	CGMC_MAPKCMGC_2.5 - CGMC includes CDA, MAPK, GSK3, and CLKC kinases
LOC_Os01g65130	Promoter (1-2kb)	0.339394	1.50674	peptide transporter, putative, expressed
LOC_Os04g03796	Promoter (<=1kb)	0.339623	1.32816	OsSub37 - Putative Subtilisin homologue, expressed
LOC_Os01g60020	Promoter (<=1kb)	0.339962	2.15599	NAC domain transcription factor, putative, expressed
LOC_Os05g38230	Promoter (<=1kb)	0.34	4.25443	expressed protein
LOC_Os07g07320	Promoter (<=1kb)	0.340236	1.10882	glutathione S-transferase, putative, expressed
LOC_Os04g21160	Promoter (<=1kb)	0.340886	3.21391	expressed protein
LOC_Os02g33630	Promoter (2-3kb)	0.344141	4.57021	expressed protein
LOC_Os06g47620	Promoter (<=1kb)	0.344927	1.15541	peptidase, putative, expressed
LOC_Os04g47000	Promoter (1-2kb)	0.346125	1.5411	retrotransposon protein, putative, unclassified, expressed
LOC_Os02g02250	Promoter (<=1kb)	0.347107	1.27262	expressed protein
LOC_Os09g39240	Promoter (<=1kb)	0.349719	1.02232	expressed protein
LOC_Os03g21560	Promoter (<=1kb)	0.35034	1.81573	expressed protein
LOC_Os01g10920	Promoter (<=1kb)	0.350811	3.24675	aquaporin protein, putative, expressed
LOC_Os08g08820	3' UTR	0.352423	2.24424	retrotransposon protein, putative, unclassified, expressed
LOC_Os01g68650	Promoter (<=1kb)	0.352679	2.99947	plant-specific domain TIGR01615 family protein, expressed
LOC_Os09g35760	Promoter (2-3kb)	0.352974	1.81171	expressed protein
LOC_Os05g34090	Promoter (1-2kb)	0.354442	4.75821	multicopper oxidase domain containing protein, expressed
LOC_Os01g34460	Distal Intergenic	0.354835	3.24675	aquaporin protein, putative, expressed
LOC_Os01g41145	Downstream (1-2kb)	0.356245	1.09652	retrotransposon protein, putative, unclassified, expressed
LOC_Os03g12570	Promoter (<=1kb)	0.356395	3.23894	expressed protein
LOC_Os06g49210	Promoter (<=1kb)	0.356506	3.05526	retrotransposon protein, putative, unclassified, expressed
LOC_Os02g57700	Promoter (2-3kb)	0.357477	3.51361	protein kinase, putative, expressed
LOC_Os06g06210	Promoter (<=1kb)	0.358426	2.24952	expressed protein
LOC_Os02g34860	Promoter (<=1kb)	0.358533	2.92945	Regulator of chromosome condensation domain containing protein
LOC_Os04g44340	Promoter (<=1kb)	0.360546	2.63013	expressed protein
LOC_Os06g18020	Promoter (2-3kb)	0.361179	3.82398	retrotransposon protein, putative, unclassified, expressed
LOC_Os01g59640	Distal Intergenic	0.361648	1.48465	no apical meristem protein, putative, expressed
LOC_Os02g36190	Promoter (<=1kb)	0.362319	1.21976	cytochrome P450, putative, expressed
LOC_Os02g04630	Promoter (1-2kb)	0.364	1.86077	sodium/calcium exchanger protein, putative, expressed
LOC_Os04g56170	Distal Intergenic	0.364058	3.13155	potassium transporter, putative, expressed
LOC_Os07g47430	Promoter (2-3kb)	0.366197	1.39116	protein kinase, putative, expressed
LOC_Os01g54210	Downstream (2-3kb)	0.366293	1.123	GATA zinc finger domain containing protein, expressed
LOC_Os03g20710	Promoter (<=1kb)	0.366316	1.80567	expressed protein
LOC_Os03g22500	Distal Intergenic	0.367003	1.67675	transposon protein, putative, CACTA, En/Spm sub-class, expressed
LOC_Os03g25950	Promoter (2-3kb)	0.367094	4.75821	multicopper oxidase domain containing protein, expressed
LOC_Os09g35540	Promoter (1-2kb)	0.367816	3.38654	expressed protein
LOC_Os02g19950	Promoter (<=1kb)	0.367876	1.38765	expressed protein
LOC_Os09g39370	Promoter (<=1kb)	0.369523	4.25443	expressed protein
LOC_Os01g46020	Promoter (2-3kb)	0.369968	1.28763	TATA-binding protein-associated factor TAFII55 family protein, putative
LOC_Os01g68300	Promoter (<=1kb)	0.370031	2.23034	expressed protein
LOC_Os09g28940	Promoter (<=1kb)	0.370221	1.45119	ubiquitin carboxyl-terminal hydrolase domain containing protein
LOC_Os04g57780	Promoter (<=1kb)	0.370492	2.82035	tetratricopeptide repeat domain containing protein, expressed
LOC_Os04g43200	Promoter (<=1kb)	0.371976	3.2545	retrotransposon protein, putative, unclassified, expressed
LOC_Os05g11840	Distal Intergenic	0.372237	4.57021	expressed protein
LOC_Os06g13710	Promoter (<=1kb)	0.372397	4.75821	multicopper oxidase domain containing protein, expressed
LOC_Os06g10050	Promoter (<=1kb)	0.373134	3.24675	aquaporin protein, putative, expressed
LOC_Os04g34590	Promoter (1-2kb)	0.374958	2.3907	UPF0496 protein 2, putative, expressed
LOC_Os01g18370	Promoter (1-2kb)	0.375	2.39343	expressed protein
LOC_Os03g50280	Promoter (<=1kb)	0.376562	1.7073	GLTP domain containing protein, putative, expressed
LOC_Os02g10860	Promoter (1-2kb)	0.376972	1.89284	bZIP transcription factor domain containing protein, expressed
LOC_Os09g35600	Promoter (2-3kb)	0.3771	4.75821	multicopper oxidase domain containing protein, expressed
LOC_Os09g23640	Promoter (<=1kb)	0.377496	5.0573	senescence-induced receptor-like serine/threonine-protein kinase precursor
LOC_Os02g56510	Promoter (<=1kb)	0.379487	1.46333	phosphate transporter 1, putative, expressed
LOC_Os06g12800	Promoter (<=1kb)	0.380933	4.25443	expressed protein
LOC_Os08g36330	Promoter (<=1kb)	0.381555	1.55425	POLE2B - Putative DNA polymerase epsilon complex subunit, expressed
LOC_Os01g05180	Promoter (<=1kb)	0.3816	2.17525	expressed protein
LOC_Os09g26370	Promoter (1-2kb)	0.384881	1.02681	DUF581 domain containing protein, expressed
LOC_Os03g45220	Promoter (<=1kb)	0.386246	2.20426	expressed protein
LOC_Os01g64670	Promoter (<=1kb)	0.386339	5.0573	senescence-induced receptor-like serine/threonine-protein kinase precursor
LOC_Os01g50900	Promoter (<=1kb)	0.386647	3.2545	retrotransposon protein, putative, unclassified, expressed
LOC_Os04g01674	Promoter (2-3kb)	0.386992	1.20707	erythronate-4-phosphate dehydrogenase domain containing protein, expressed
LOC_Os04g35890	Promoter (1-2kb)	0.387083	1.89285	TKL_IRAK_CR4L.3 - The CR4L subfamily has homology with Crinkly4, expressed
LOC_Os02g26294	Promoter (<=1kb)	0.389344	1.33944	expressed protein
LOC_Os04g45690	Promoter (2-3kb)	0.389939	1.21981	B-box zinc finger family protein, putative, expressed
LOC_Os04g44460	Distal Intergenic	0.390135	4.75821	multicopper oxidase domain containing protein, expressed
LOC_Os09g38150	Promoter (2-3kb)	0.391415	1.7925	transposon protein, putative, CACTA, En/Spm sub-class, expressed
LOC_Os07g33270	Distal Intergenic	0.391877	1.06529	DUF584 domain containing protein, putative, expressed
LOC_Os08g06659	Exon3	0.39322	3.23894	expressed protein
LOC_Os07g04440	Promoter (<=1kb)	0.393842	1.21475	proteins of unknown function domain containing protein, expressed
LOC_Os06g36820	Promoter (<=1kb)	0.394004	3.80983	expressed protein
LOC_Os06g40510	Promoter (1-2kb)	0.394051	2.2077	CRAL/TRIO domain containing protein, expressed
LOC_Os03g11560	Promoter (2-3kb)	0.395735	2.11777	digalactosyldiacylglycerol synthase, chloroplast precursor, putative, expressed
LOC_Os01g55350	Promoter (2-3kb)	0.395973	2.52107	phosphoenolpyruvate carboxylase, putative, expressed
LOC_Os01g52770	Promoter (1-2kb)	0.396718	1.65217	transposon protein, putative, unclassified, expressed
LOC_Os03g03370	Promoter (<=1kb)	0.397453	2.05381	fatty acid hydroxylase, putative, expressed
LOC_Os05g04630	Downstream (<1kb)	0.397618	1.23375	retrotransposon protein, putative, SINE subclass, expressed
LOC_Os08g39840	Exon 4	0.397806	1.18425	lipoxygenase, chloroplast precursor, putative, expressed
LOC_Os04g39460	Promoter (2-3kb)	0.398426	1.57229	NBS-LRR type disease resistance protein, putative, expressed
LOC_Os02g15770	Distal Intergenic	0.398649	4.25443	expressed protein
LOC_Os05g02240	Promoter (2-3kb)	0.39881	3.83425	retrotransposon protein, putative, unclassified, expressed
LOC_Os04g42350	Promoter (2-3kb)	0.399122	1.06355	heavy metal-associated domain containing protein, expressed
LOC_Os09g15570	Promoter (1-2kb)	0.399973	1.88168	OsFBX315 - F-box domain containing protein, expressed
LOC_Os04g35580	Distal Intergenic	0.4	4.25443	expressed protein
LOC_Os01g34770	Promoter (<=1kb)	0.4	2.26281	tetratricopeptide repeat containing protein, putative, expressed
LOC_Os09g33820	3' UTR	0.400872	3.31921	lecithine cholesterol acyltransferase, putative, expressed
LOC_Os05g08430	Exon 12	0.401965	1.9323	boron transporter protein, putative, expressed
LOC_Os04g42950	Promoter (1-2kb)	0.403101	1.61879	MYB family transcription factor, putative, expressed
LOC_Os03g59330	Promoter (2-3kb)	0.40339	4.56725	glycosyl hydrolase family 10 protein, putative, expressed
LOC_Os02g06260	Promoter (<=1kb)	0.403974	1.4384	phytosulfokine receptor precursor, putative, expressed
LOC_Os03g16920	Exon 2	0.404	1.90489	DnaK family protein, putative, expressed
LOC_Os02g53990	Promoter (<=1kb)	0.404643	1.98729	cyclin-related protein, putative, expressed
LOC_Os05g04090	Promoter (1-2kb)	0.404891	2.24424	retrotransposon protein, putative, unclassified, expressed
LOC_Os07g36240	Distal Intergenic	0.408759	3.97891	expressed protein
LOC_Os01g50700	Promoter (<=1kb)	0.409004	1.65964	dehydrin family protein, expressed
LOC_Os09g32948	Distal Intergenic	0.409434	2.39063	hypothetical protein
LOC_Os02g32790	Intron 2	0.409449	4.25443	expressed protein
LOC_Os04g37460	Promoter (<=1kb)	0.410308	2.86565	retrotransposon protein, putative, unclassified, expressed
LOC_Os03g55960	Promoter (<=1kb)	0.411111	1.94995	EF hand family protein, putative, expressed
LOC_Os09g39750	Promoter (1-2kb)	0.411765	1.22759	expressed protein
LOC_Os05g45770	Promoter (<=1kb)	0.412325	3.30708	Divergent PAP2 family domain containing protein, expressed
LOC_Os01g70460	Promoter (<=1kb)	0.412777	1.13783	expressed protein
LOC_Os09g21120	Promoter (2-3kb)	0.413043	2.37781	retrotransposon protein, putative, unclassified, expressed
LOC_Os02g10520	Promoter (1-2kb)	0.413146	1.81308	retrotransposon protein, putative, unclassified, expressed
LOC_Os05g41760	Downstream (2-3kb)	0.413223	3.23894	expressed protein
LOC_Os09g25040	Promoter (<=1kb)	0.413417	1.58214	joka8, putative, expressed
LOC_Os04g56250	Promoter (2-3kb)	0.413498	4.50471	retrotransposon protein, putative, unclassified, expressed
LOC_Os02g14870	Promoter (<=1kb)	0.4142	3.12748	expressed protein
LOC_Os04g46670	Promoter (1-2kb)	0.414819	1.48019	ZOS4-09 - C2H2 zinc finger protein, expressed
LOC_Os09g14550	Promoter (<=1kb)	0.414863	2.38747	retrotransposon protein, putative, Ty1-copia subclass, expressed
LOC_Os05g11790	Distal Intergenic	0.417141	2.45269	CAMK_KIN1/SNF1/Nim1_like.19 - CAMK includes calcium/calmodulin depedent protein kinases
LOC_Os01g71840	Intron 8	0.417794	2.08207	retrotransposon protein, putative, unclassified, expressed
LOC_Os05g43070	Promoter (2-3kb)	0.420948	2.91492	expressed protein
LOC_Os04g30360	Promoter (1-2kb)	0.421053	2.01011	gibberellin receptor GID1L2, putative, expressed
LOC_Os04g48890	Promoter (1-2kb)	0.421245	4.25443	expressed protein
LOC_Os03g29150	Promoter (<=1kb)	0.421635	4.07891	retrotransposon protein, putative, unclassified
LOC_Os02g22020	Promoter (<=1kb)	0.42166	7.64013	MYB family transcription factor, putative, expressed
LOC_Os01g57020	Promoter (<=1kb)	0.4217	3.23894	expressed protein
LOC_Os06g20050	Promoter (<=1kb)	0.421941	4.7598	NBS type disease resistance protein, putative, expressed
LOC_Os09g23595	Promoter (<=1kb)	0.422379	1.80456	expressed protein
LOC_Os01g52130	Exon 5	0.423529	2.05293	sulfate transporter, putative, expressed
LOC_Os01g41510	Promoter (<=1kb)	0.423652	1.02567	calcineurin B, putative, expressed
LOC_Os01g07364	Promoter (<=1kb)	0.42397	3.12748	expressed protein
LOC_Os03g31150	Promoter (1-2kb)	0.424313	1.10051	expressed protein
LOC_Os01g19240	Promoter (<=1kb)	0.425791	3.24675	aquaporin protein, putative, expressed
LOC_Os03g13540	Distal Intergenic	0.426	2.90445	Ser/Thr protein phosphatase family protein, putative, expressed
LOC_Os02g09710	Promoter (2-3kb)	0.428551	2.22461	expressed protein
LOC_Os01g20206	Promoter (<=1kb)	0.429701	5.26113	methyltransferase, putative, expressed
LOC_Os08g02380	Promoter (<=1kb)	0.430556	1.25197	kinesin motor domain containing protein, putative, expressed
LOC_Os05g05930	Promoter (<=1kb)	0.430817	4.25443	expressed protein
LOC_Os07g47830	3' UTR	0.430962	2.37865	retrotransposon protein, putative, unclassified, expressed
LOC_Os04g20164	Promoter (<=1kb)	0.431452	1.95745	amine oxidase precursor, putative, expressed
LOC_Os06g04940	Promoter (<=1kb)	0.432	3.82398	retrotransposon protein, putative, unclassified, expressed
LOC_Os08g36740	Distal Intergenic	0.432	1.80007	expressed protein
LOC_Os07g10535	Promoter (<=1kb)	0.432112	1.22759	expressed protein
LOC_Os06g34950	Promoter (<=1kb)	0.432366	5.75665	transposon protein, putative, Mutator sub-class, expressed
LOC_Os09g27490	Promoter (2-3kb)	0.432733	2.87254	expressed protein
LOC_Os06g12460	Downstream (1-2kb)	0.43277	2.04275	CSLA3 - cellulose synthase-like family A; mannan synthase, expressed
LOC_Os04g50850	Promoter (1-2kb)	0.432824	5.05944	transcription regulator, putative, expressed
LOC_Os03g52910	Promoter (2-3kb)	0.433062	5.61385	uncharacterized UPF0114 domain containing protein, expressed
LOC_Os04g41870	Promoter (1-2kb)	0.433659	5.5673	glycosyl hydrolase family 10 protein, putative, expressed
LOC_Os03g06160	Promoter (2-3kb)	0.433862	1.31541	BTBP1 - Bric-a-Brac, Tramtrack, Broad Complex BTB domain with pentapeptide repeats
LOC_Os03g36910	Promoter (<=1kb)	0.434102	3.80629	expressed protein
LOC_Os07g43150	Promoter (<=1kb)	0.435294	3.83943	retrotransposon protein, putative, unclassified, expressed
LOC_Os09g34270	Promoter (1-2kb)	0.437021	5.05944	transcription regulator, putative, expressed
LOC_Os04g49620	Promoter (1-2kb)	0.437155	1.2772	DUF581 domain containing protein, expressed
LOC_Os01g05980	Promoter (2-3kb)	0.437379	1.21956	receptor kinase, putative, expressed
LOC_Os01g73830	Promoter (2-3kb)	0.437426	2.12588	expressed protein
LOC_Os08g19220	Promoter (1-2kb)	0.43786	4.25443	expressed protein
LOC_Os03g03550	Promoter (<=1kb)	0.43801	3.23894	expressed protein
LOC_Os07g09140	Promoter (<=1kb)	0.439716	1.06422	expressed protein
LOC_Os03g57510	Promoter (<=1kb)	0.440909	5.8269	retrotransposon protein, putative, unclassified, expressed
LOC_Os01g51450	Promoter (<=1kb)	0.441735	2.26419	nuclease PA3, putative, expressed
LOC_Os07g48280	Distal Intergenic	0.442004	1.28075	expressed protein
LOC_Os03g60500	Promoter (<=1kb)	0.442107	4.57021	expressed protein
LOC_Os02g09510	Distal Intergenic	0.442325	1.93561	limonoid UDP-glucosyltransferase, putative, expressed
LOC_Os02g43710	Promoter (1-2kb)	0.4428	1.56695	enoyl-CoA hydratase/isomerase family protein, putative, expressed
LOC_Os02g06170	Promoter (<=1kb)	0.443644	1.06602	expressed protein
LOC_Os06g28590	Promoter (1-2kb)	0.444575	1.37628	bg55, putative, expressed
LOC_Os02g44136	Intron 3	0.445545	5.94781	retrotransposon protein, putative, unclassified, expressed
LOC_Os07g25740	Promoter (2-3kb)	0.445783	3.23894	expressed protein
LOC_Os04g53214	Promoter (<=1kb)	0.445912	1.62893	hydroxyacid oxidase 1, putative, expressed
LOC_Os07g04750	Promoter (1-2kb)	0.446429	3.23894	expressed protein
LOC_Os04g42760	Promoter (<=1kb)	0.447176	4.23909	disease resistance protein, putative, expressed
LOC_Os04g49500	3' UTR	0.447917	7.69064	U-box domain-containing protein, putative, expressed
LOC_Os02g12750	Promoter (1-2kb)	0.447951	1.95577	tetraspanin family protein, putative, expressed
LOC_Os04g12530	Promoter (2-3kb)	0.449139	1.38684	ZOS1-01 - C2H2 zinc finger protein, expressed
LOC_Os01g46820	Promoter (1-2kb)	0.449567	4.25053	isoflavone reductase homolog IRL, putative, expressed
LOC_Os03g08250	Promoter (<=1kb)	0.451675	1.01876	expressed protein
LOC_Os02g15920	Promoter (<=1kb)	0.452423	1.46736	expressed protein
LOC_Os04g52210	Promoter (<=1kb)	0.453088	1.15005	expressed protein
LOC_Os04g51340	Promoter (<=1kb)	0.453161	1.20783	pectinacetylesterase domain containing protein, expressed
LOC_Os08g38370	Promoter (<=1kb)	0.454545	5.56584	expressed protein
LOC_Os02g57020	Promoter (1-2kb)	0.455297	2.56126	YCF37, putative, expressed
LOC_Os03g04080	Promoter (1-2kb)	0.456	4.75821	multicopper oxidase domain containing protein, expressed
LOC_Os03g48970	Promoter (1-2kb)	0.457944	1.13552	nuclear transcription factor Y subunit, putative, expressed
LOC_Os01g18360	Promoter (<=1kb)	0.458138	1.08248	OsIAA4 - Auxin-responsive Aux/IAA gene family member, expressed
LOC_Os09g24560	Distal Intergenic	0.459143	2.92213	expressed protein
LOC_Os02g08420	Promoter (1-2kb)	0.459302	1.34686	cinnamoyl CoA reductase, putative, expressed
LOC_Os06g45590	Exon 11	0.459318	1.01519	glyceraldehyde-3-phosphate dehydrogenase, putative, expressed
LOC_Os09g14019	Promoter (<=1kb)	0.459556	1.16375	expressed protein
LOC_Os02g43980	Promoter (<=1kb)	0.459854	1.23027	expressed protein
LOC_Os04g51190	Distal Intergenic	0.460543	2.25284	retrotransposon protein, putative, unclassified, expressed
LOC_Os06g08450	Promoter (1-2kb)	0.460858	3.24675	aquaporin protein, putative, expressed
LOC_Os08g07370	Exon 11	0.461182	4.75821	multicopper oxidase domain containing protein, expressed
LOC_Os01g43350	Promoter (<=1kb)	0.461661	2.68132	protein kinase family protein, putative, expressed
LOC_Os04g31350	Promoter (<=1kb)	0.462147	1.21961	hypothetical protein
LOC_Os03g21060	Distal Intergenic	0.462222	1.1943	No apical meristem protein, putative, expressed
LOC_Os08g45200	Promoter (1-2kb)	0.4629	1.3869	expressed protein
LOC_Os08g01160	Intron 1	0.463866	1.86505	retrotransposon protein, putative, Ty1-copia subclass, expressed
LOC_Os06g40210	Promoter (<=1kb)	0.463932	1.38976	expressed protein
LOC_Os01g09665	Promoter (<=1kb)	0.46537	1.41617	expressed protein
LOC_Os03g10090	Promoter (1-2kb)	0.466259	1.14474	transporter family protein, putative, expressed
LOC_Os02g44880	Promoter (1-2kb)	0.466629	1.10348	expressed protein
LOC_Os05g25550	Exon 9	0.466667	3.83943	retrotransposon protein, putative, unclassified, expressed
LOC_Os04g38390	Promoter (<=1kb)	0.466667	2.96354	wound/stress protein, putative, expressed
LOC_Os09g37870	Promoter (<=1kb)	0.466974	3.7939	expressed protein
LOC_Os07g07670	Promoter (2-3kb)	0.468174	1.19426	expressed protein
LOC_Os08g18980	Promoter (1-2kb)	0.468403	3.91743	expressed protein
LOC_Os04g57804	Promoter (<=1kb)	0.46852	2.70878	profilin domain containing protein, expressed
LOC_Os09g39080	Promoter (1-2kb)	0.468672	3.23894	expressed protein
LOC_Os05g35350	3' UTR	0.469391	4.24679	retrotransposon protein, putative, unclassified, expressed
LOC_Os02g43150	Distal Intergenic	0.469706	1.00966	GATA zinc finger domain containing protein, expressed
LOC_Os01g64990	Promoter (<=1kb)	0.469792	1.41657	GPI transamidase subunit PIG-U domain containing protein, expressed
LOC_Os04g26920	Promoter (<=1kb)	0.469936	2.83885	oxidoreductase, aldo/keto reductase family protein, putative, expressed
LOC_Os03g42240	Promoter (<=1kb)	0.470769	2.21803	chloroplast 50S ribosomal protein L23, putative
LOC_Os01g64430	Distal Intergenic	0.471565	1.06633	expressed protein
LOC_Os08g01190	Distal Intergenic	0.471698	2.25284	retrotransposon protein, putative, unclassified, expressed
LOC_Os07g48910	Promoter (<=1kb)	0.4717	2.61485	retrotransposon protein, putative, unclassified, expressed
LOC_Os02g36880	Promoter (1-2kb)	0.472	1.45103	No apical meristem protein, putative, expressed
LOC_Os03g16080	Promoter (1-2kb)	0.472024	1.53076	mitochondrial carrier protein, putative, expressed
LOC_Os01g60420	Promoter (<=1kb)	0.472056	1.39116	protein kinase, putative, expressed
LOC_Os08g05480	Promoter (1-2kb)	0.472074	3.38565	OsFBX261 - F-box domain containing protein, expressed
LOC_Os09g03750	Distal Intergenic	0.472373	1.0731	ankyrin, putative, expressed
LOC_Os08g26230	Promoter (2-3kb)	0.4732	1.12517	expressed protein
LOC_Os02g19924	Promoter (1-2kb)	0.474	3.60879	aminotransferase, classes I and II, domain containing protein, expressed
LOC_Os07g11690	Promoter (<=1kb)	0.474	1.42349	hypothetical protein
LOC_Os04g35790	Promoter (2-3kb)	0.474447	1.34622	GLTP domain containing protein, putative, expressed
LOC_Os03g16709	Promoter (<=1kb)	0.474739	1.80706	glycosyltransferase, putative, expressed
LOC_Os06g08830	Downstream (2-3kb)	0.474767	4.25443	expressed protein
LOC_Os04g59260	Promoter (<=1kb)	0.475057	3.12748	expressed protein
LOC_Os03g01410	Promoter (<=1kb)	0.475098	1.19496	Leucine Rich Repeat family protein, expressed
LOC_Os03g29970	Promoter (<=1kb)	0.476133	1.61467	histone-like transcription factor and archaeal histone, putative, expressed
LOC_Os06g13830	Distal Intergenic	0.476674	2.80318	hypothetical protein
LOC_Os01g27480	Promoter (<=1kb)	0.477422	4.25443	expressed protein
LOC_Os07g33660	Promoter (1-2kb)	0.477778	1.9963	expressed protein
LOC_Os08g38580	Promoter (1-2kb)	0.478232	1.752	harpin-induced protein 1 domain containing protein, expressed
LOC_Os04g51890	Promoter (<=1kb)	0.478284	2.40034	BBTI6 - Bowman-Birk type bran trypsin inhibitor precursor, putative, expressed
LOC_Os02g17400	Promoter (1-2kb)	0.478533	5.57019	BBTI6 - Bowman-Birk type bran trypsin inhibitor precursor, putative, expressed
LOC_Os07g22910	Promoter (2-3kb)	0.478675	1.01045	expressed protein
LOC_Os06g08930	Promoter (<=1kb)	0.479021	3.2667	transposon protein, putative, unclassified, expressed
LOC_Os04g49260	Promoter (1-2kb)	0.479532	1.7965	expressed protein
LOC_Os02g25910	Promoter (2-3kb)	0.479844	3.83943	retrotransposon protein, putative, unclassified, expressed
LOC_Os03g62240	Promoter (<=1kb)	0.480023	1.06193	expressed protein
LOC_Os01g13710	Promoter (1-2kb)	0.480532	3.24675	aquaporin protein, putative, expressed
LOC_Os05g42040	Promoter (1-2kb)	0.48142	2.11367	UDP-glucoronosyl and UDP-glucosyl transferase domain containing protein, expressed
LOC_Os03g60730	Distal Intergenic	0.481586	1.08979	transposon protein, putative, unclassified, expressed
LOC_Os08g10500	Promoter (2-3kb)	0.48216	2.39303	expressed protein
LOC_Os01g39970	Promoter (<=1kb)	0.482221	1.81124	retrotransposon protein, putative, Ty3-gypsy subclass, expressed
LOC_Os07g05620	Promoter (1-2kb)	0.482356	2.08969	CAMK_KIN1/SNF1/Nim1_like.28 - CAMK includes calcium/calmodulin depedent protein kinases
LOC_Os03g08900	Promoter (<=1kb)	0.482696	2.33337	MATE efflux family protein, putative, expressed
LOC_Os03g12414	Promoter (1-2kb)	0.482903	2.09268	cyclin, putative, expressed
LOC_Os08g34850	Promoter (1-2kb)	0.485043	1.4833	retrotransposon protein, putative, unclassified, expressed
LOC_Os04g39350	Promoter (<=1kb)	0.485109	1.8127	heavy metal associated domain containing protein, expressed
LOC_Os01g16810	Promoter (2-3kb)	0.485775	1.24347	MYB family transcription factor, putative, expressed
LOC_Os08g20420	Promoter (1-2kb)	0.485816	10.0895	MGD2, putative, expressed
LOC_Os06g37680	Promoter (<=1kb)	0.486111	1.02365	expressed protein
LOC_Os06g38040	Promoter (1-2kb)	0.486886	1.81308	retrotransposon protein, putative, unclassified, expressed
LOC_Os05g38680	Downstream (2-3kb)	0.487261	4.56425	retrotransposon protein, putative, unclassified, expressed
LOC_Os04g49250	Distal Intergenic	0.487363	2.97637	expressed protein
LOC_Os06g40070	Promoter (<=1kb)	0.487401	6.24771	CHIT5 - Chitinase family protein precursor, expressed
LOC_Os09g36910	Promoter (<=1kb)	0.487724	1.52235	bZIP transcription factor domain containing protein, expressed
LOC_Os01g63240	Promoter (<=1kb)	0.487856	2.31959	reticulon domain containing protein, putative, expressed
LOC_Os08g36380	Promoter (<=1kb)	0.488149	3.24675	aquaporin protein, putative, expressed
LOC_Os07g47250	Promoter (<=1kb)	0.488206	6.00682	lipase precursor, putative, expressed
LOC_Os05g51130	Promoter (2-3kb)	0.488652	1.16321	mitochondrial chaperone BCS1, putative, expressed
LOC_Os01g29840	Promoter (2-3kb)	0.489326	3.82922	retrotransposon protein, putative, unclassified, expressed
LOC_Os06g45550	Distal Intergenic	0.489482	2.24424	retrotransposon protein, putative, unclassified, expressed
LOC_Os03g48270	Promoter (2-3kb)	0.491458	1.26199	CAMK_CAMK_like.21 - CAMK includes calcium/calmodulin depedent protein kinases
LOC_Os01g32780	Distal Intergenic	0.492632	2.92533	universal stress protein domain containing protein, putative, expressed
LOC_Os05g04960	Promoter (<=1kb)	0.492701	1.1362	phosphoglycerate mutase, putative, expressed
LOC_Os07g39920	Promoter (1-2kb)	0.494071	1.61936	formin, putative, expressed
LOC_Os04g49680	Promoter (<=1kb)	0.494417	1.70417	DUF581 domain containing protein, expressed
LOC_Os01g52100	Distal Intergenic	0.494545	1.57877	DUF581 domain containing protein, expressed
LOC_Os03g64260	Promoter (<=1kb)	0.49505	1.00018	transposon protein, putative, unclassified, expressed
LOC_Os02g40454	Promoter (<=1kb)	0.495603	4.12115	serine/threonine protein phosphatase 2A 55 kDa regulatory subunit B, putative
LOC_Os05g15880	Promoter (<=1kb)	0.49603	6.92681	glycosyl hydrolase, putative, expressed
LOC_Os01g49210	Promoter (<=1kb)	0.496032	1.80447	expressed protein
LOC_Os06g08250	Promoter (<=1kb)	0.496933	2.06452	9-cis-epoxycarotenoid dioxygenase 1, chloroplast precursor, putative, expressed
LOC_Os03g02480	Distal Intergenic	0.497409	1.57188	inner membrane protein, putative, expressed
LOC_Os07g07900	Promoter (2-3kb)	0.498196	1.67427	expressed protein
LOC_Os08g20730	Promoter (1-2kb)	0.498921	5.70018	peroxidase precursor, putative, expressed
LOC_Os01g04560	Promoter (2-3kb)	0.5	1.80007	expressed protein
LOC_Os01g56880	3' UTR	0.5	4.73705	purple acid phosphatase precursor, putative, expressed
LOC_Os01g66250	Promoter (<=1kb)	0.5	1.39448	S-locus-like receptor protein kinase, putative, expressed
LOC_Os02g12320	Promoter (<=1kb)	0.5	1.80373	expressed protein
LOC_Os02g15290	Promoter (<=1kb)	0.5	4.83422	WRKY102, expressed
LOC_Os02g38780	Intron 9	0.5	1.42292	protein phosphatase 2C containing protein, expressed
LOC_Os03g07960	Promoter (<=1kb)	0.5	1.72985	expressed protein
LOC_Os03g55020	Promoter (1-2kb)	0.5	2.97637	expressed protein
LOC_Os05g42370	Distal Intergenic	0.5	1.79657	FAD binding domain containing protein, expressed
LOC_Os05g46470	Promoter (<=1kb)	0.5	3.06763	expressed protein
LOC_Os06g46980	Promoter (<=1kb)	0.5	4.83177	retrotransposon protein, putative, unclassified, expressed
	The plants were grown hydroponically under P starvation (treatment, 0 ppm Pi) and P sufficient (control, 16 ppm Pi) conditions.
	*Fold change (>2, P=0.05) under P-starvation stress, compared to the level observed in root under control.

## Sheet: Hypermethylation
Supplementary Table S14: Genes hypermethylated in CG context resulting in down-regulated expression of the gene in root of Pusa-44
Gene ID	annotation	Pusa-44, Root		Gene Annotation
		Methylation level (Fold Change)*	Gene expression level (Fold Change)*
LOC_Os09g34990	Exon 7	42	-1.64386	Retrotransposon protein, putative, unclassified, expressed
LOC_Os05g39990	Promoter (2-3kb)	41.1523	-5.44703	HSF-type DNA-binding domain containing protein, expressed
LOC_Os02g45770	Distal Intergenic	32.7778	-2.58843	OsMADS6 - MADS-box family gene with MIKCc type-box, expressed
LOC_Os04g45950	Exon 5	25.749	-2.25446	amino acid permease family protein, putative, expressed
LOC_Os05g36350	Promoter (<=1kb)	21.7842	-2.51847	pentatricopeptide, putative, expressed
LOC_Os02g12820	Promoter (<=1kb)	20.8413	-6.63855	DUF623 domain containing protein, expressed
LOC_Os04g49350	Promoter (<=1kb)	19.75	-1.42916	PPR repeat domain containing protein, putative, expressed
LOC_Os02g50372	Promoter (<=1kb)	12.9339	-2.64405	expressed protein
LOC_Os09g17740	Downstream (<1kb)	12.3766	-1.03116	chlorophyll A-B binding protein, putative, expressed
LOC_Os07g40480	Promoter (<=1kb)	11.8874	-1.82895	zinc finger family protein, putative, expressed
LOC_Os05g14490	Promoter (1-2kb)	11.7613	-2.22164	expressed protein
LOC_Os06g10600	Distal Intergenic	11.3636	-2.22897	expressed protein
LOC_Os04g47640	Promoter (<=1kb)	11.2613	-2.64405	expressed protein
LOC_Os05g51030	Promoter (1-2kb)	11.048	-3.44423	expressed protein
LOC_Os01g02910	Promoter (<=1kb)	10.2045	-1.52599	glycosyltransferase, putative, expressed
LOC_Os04g33990	Promoter (<=1kb)	9.75429	-1.72392	harpin-induced protein 1 domain containing protein, expressed
LOC_Os04g01510	Promoter (1-2kb)	9.68	-1.9467	DUF1295 domain containing protein, putative, expressed
LOC_Os01g37740	Distal Intergenic	9.24784	-3.63853	retrotransposon protein, putative, unclassified, expressed
LOC_Os08g40680	Promoter (<=1kb)	9.10811	-3.74946	glycosyl hydrolase, putative, expressed
LOC_Os04g49748	Promoter (1-2kb)	8.99121	-1.12842	purine permease, putative, expressed
LOC_Os01g54670	Promoter (<=1kb)	8.94527	-1.36581	coiled-coil domain-containing protein 25, putative, expressed
LOC_Os01g57700	Promoter (1-2kb)	8.84774	-5.42537	membrane protein, putative, expressed
LOC_Os07g04150	Promoter (<=1kb)	8.78862	-1.19438	stress-induced protein, putative, expressed
LOC_Os06g29450	Promoter (<=1kb)	8.59121	-2.22531	retrotransposon protein, putative, unclassified, expressed
LOC_Os09g39260	Downstream (<1kb)	8.28571	-1.52428	prephenate dehydratase domain containing protein, expressed
LOC_Os08g44150	Promoter (<=1kb)	8.08696	-1.77024	transmembrane 9 superfamily member, putative, expressed
LOC_Os09g36900	Distal Intergenic	8.02561	-1.66582	WD domain, G-beta repeat domain containing protein, expressed
LOC_Os02g13900	Promoter (2-3kb)	7.79121	-1.75568	BES1/BZR1 homolog protein, putative, expressed
LOC_Os04g38510	Promoter (<=1kb)	7.44808	-2.22164	expressed protein
LOC_Os04g59630	Distal Intergenic	7.36	-1.92199	prenylcysteine oxidase 1 precursor, putative, expressed
LOC_Os01g03490	Distal Intergenic	6.88787	-1.18876	heavy-metal-associated domain-containing protein, putative, expressed
LOC_Os06g42850	Promoter (<=1kb)	6.84876	-1.16692	extracellular ligand-gated ion channel, putative, expressed
LOC_Os08g16670	Promoter (<=1kb)	6.83579	-2.62179	OsFBX280 - F-box domain containing protein, expressed
LOC_Os05g36990	Promoter (<=1kb)	6.80392	-2.22164	expressed protein
LOC_Os06g15480	Promoter (<=1kb)	6.79496	-2.22164	expressed protein
LOC_Os04g46970	Promoter (2-3kb)	6.76451	-3.44666	retrotransposon protein, putative, unclassified, expressed
LOC_Os06g44310	Promoter (2-3kb)	6.66667	-2.05308	tetraspanin family protein, putative, expressed
LOC_Os07g09520	Promoter (<=1kb)	6.61218	-1.10495	expressed protein
LOC_Os01g09470	Promoter (<=1kb)	6.52381	-2.09017	glycosyl hydrolase family 10 protein, putative, expressed
LOC_Os05g45230	Promoter (<=1kb)	6.49642	-2.46921	outer mitochondrial membrane porin, putative, expressed
LOC_Os03g08020	Promoter (2-3kb)	6.33333	-1.1957	elongation factor Tu, putative, expressed
LOC_Os01g63930	Distal Intergenic	6.18801	-3.81146	retrotransposon protein, putative, unclassified, expressed
LOC_Os02g03360	Promoter (<=1kb)	6.11494	-1.51383	expressed protein
LOC_Os03g30530	Distal Intergenic	6.01115	-1.17067	expressed protein
LOC_Os07g38480	Promoter (1-2kb)	5.99808	-1.68405	expressed protein
LOC_Os07g46846	Promoter (<=1kb)	5.82857	-1.51085	maturase K, putative, expressed
LOC_Os06g10160	Promoter (<=1kb)	5.763	-1.26076	tyrosine protein kinase domain containing protein, putative, expressed
LOC_Os03g55300	Promoter (<=1kb)	5.61358	-1.64386	retrotransposon protein, putative, unclassified, expressed
LOC_Os02g42640	Promoter (<=1kb)	5.60777	-1.63319	vacuolar protein sorting-associating protein 4B, putative, expressed
LOC_Os08g23180	3' UTR	5.55126	-2.05465	fasciclin-like arabinogalactan protein 8 precursor, putative, expressed
LOC_Os05g48900	Promoter (1-2kb)	5.44928	-1.69115	fasciclin domain containing protein, expressed
LOC_Os05g03120	Promoter (<=1kb)	5.42538	-1.52407	retrotransposon protein, putative, unclassified, expressed
LOC_Os06g34790	Promoter (<=1kb)	5.42099	-4.09943	expressed protein
LOC_Os01g01520	Promoter (<=1kb)	5.4	-1.19676	transferase family protein, putative, expressed
LOC_Os01g36580	Promoter (2-3kb)	5.38462	-1.05418	auxin-induced protein 5NG4, putative, expressed
LOC_Os06g29260	Promoter (<=1kb)	5.28571	-3.44666	retrotransposon protein, putative, unclassified, expressed
LOC_Os05g19030	Promoter (2-3kb)	5.2425	-2.33214	expressed protein
LOC_Os03g08880	Promoter (1-2kb)	5.23269	-2.10525	purine permease, putative, expressed
LOC_Os09g26680	Promoter (<=1kb)	5.20476	-2.22531	retrotransposon protein, putative, unclassified, expressed
LOC_Os01g66530	Promoter (1-2kb)	5.2	-1.50958	transposon protein, putative, CACTA, En/Spm sub-class, expressed
LOC_Os01g10950	Promoter (<=1kb)	5.13846	-5.63624	peptide-N4-asparagine amidase A, putative, expressed
LOC_Os05g23460	Promoter (<=1kb)	5	-1.63319	vacuolar protein sorting-associating protein 4B, putative, expressed
LOC_Os03g13390	Promoter (<=1kb)	4.96078	-2.26015	oxidoreductase, aldo/keto reductase family protein, putative, expressed
LOC_Os04g55280	Promoter (<=1kb)	4.96	-2.43982	vacuolar protein sorting-associating protein 4B, putative, expressed
LOC_Os08g01510	Promoter (<=1kb)	4.93738	-1.63319	vacuolar protein sorting-associating protein 4B, putative, expressed
LOC_Os03g16060	Promoter (<=1kb)	4.91562	-1.51819	expressed protein
LOC_Os09g16650	Promoter (<=1kb)	4.88	-2.63852	retrotransposon protein, putative, unclassified, expressed
LOC_Os07g42924	Promoter (<=1kb)	4.83445	-1.63275	glucan endo-1,3-beta-glucosidase precursor, putative, expressed
LOC_Os06g51270	Promoter (<=1kb)	4.83224	-1.28026	1,3-beta-glucan synthase component domain containing protein, expressed
LOC_Os05g39870	Promoter (<=1kb)	4.73833	-4.15131	CAMK_KIN1/SNF1/Nim1_like.24 - CAMK includes calcium/calmodulin depedent protein kinases, expressed
LOC_Os08g37840	Promoter (<=1kb)	4.7168	-1.9362	phosphate-induced protein 1 conserved region domain containing protein, expressed
LOC_Os05g34780	Promoter (1-2kb)	4.6	-2.72794	retrotransposon protein, putative, Ty3-gypsy subclass, expressed
LOC_Os06g47720	Promoter (<=1kb)	4.56746	-2.98019	serine/threonine-protein kinase BRI1-like 2 precursor, putative, expressed
LOC_Os01g51320	Promoter (<=1kb)	4.51671	-2.21797	expressed protein
LOC_Os03g18130	Promoter (<=1kb)	4.51391	-2.32886	asparagine synthetase, putative, expressed
LOC_Os01g17396	Promoter (2-3kb)	4.47619	-2.77913	expressed protein
LOC_Os02g58480	Promoter (<=1kb)	4.40707	-1.7839	sucrose synthase, putative, expressed
LOC_Os01g43280	Distal Intergenic	4.38889	-2.65094	hydroquinone glucosyltransferase, putative, expressed
LOC_Os07g42390	Promoter (<=1kb)	4.31593	-1.69798	X8 domain containing protein, expressed
LOC_Os05g32790	Promoter (<=1kb)	4.30714	-2.22164	expressed protein
LOC_Os01g58910	Promoter (1-2kb)	4.25495	-1.81129	auxin-induced protein 5NG4, putative, expressed
LOC_Os01g59120	Promoter (<=1kb)	4.25321	-1.72878	cyclin, putative, expressed
LOC_Os05g06840	Promoter (<=1kb)	4.16977	-2.64126	retrotransposon protein, putative, unclassified, expressed
LOC_Os05g07740	Promoter (2-3kb)	4.16667	-1.44892	receptor-like protein kinase 2 precursor, putative, expressed
LOC_Os02g56770	Promoter (1-2kb)	4.11765	-2.22164	expressed protein
LOC_Os01g11600	Promoter (<=1kb)	4.10256	-1.51879	expressed protein
LOC_Os07g02280	Promoter (<=1kb)	4.08611	-5.28303	pentatricopeptide, putative, expressed
LOC_Os03g49270	Promoter (<=1kb)	4	-1.50009	THION36 - Plant thionin family protein precursor, expressed
LOC_Os03g57460	Promoter (1-2kb)	4	-1.19067	fasciclin domain containing protein, expressed
LOC_Os04g56080	Promoter (1-2kb)	4	-4.09651	domain of unknown function DUF966 domain containing protein, expressed
LOC_Os08g36970	Promoter (<=1kb)	4	-2.63852	retrotransposon protein, putative, unclassified, expressed
LOC_Os01g22000	Promoter (<=1kb)	3.97727	-1.64386	retrotransposon protein, putative, unclassified, expressed
LOC_Os01g05710	Promoter (<=1kb)	3.97267	-3.96154	expressed protein
LOC_Os01g41900	Promoter (2-3kb)	3.95868	-1.78576	Myb transcription factor, putative, expressed
LOC_Os07g24060	Promoter (1-2kb)	3.90991	-2.63578	retrotransposon protein, putative, unclassified, expressed
LOC_Os01g42070	Promoter (<=1kb)	3.8831	-1.8295	kinesin motor domain containing protein, putative, expressed
LOC_Os05g33380	Exon 20	3.86667	-1.88435	fructose-bisphospate aldolase isozyme, putative, expressed
LOC_Os01g12520	Promoter (1-2kb)	3.83019	-1.63319	vacuolar protein sorting-associating protein 4B, putative, expressed
LOC_Os02g01750	Promoter (<=1kb)	3.81	-7.01291	OsMADS33 - MADS-box family gene with MIKCc type-box, expressed
LOC_Os05g08770	Promoter (<=1kb)	3.79896	-2.34628	uncharacterized protein At4g06744 precursor, putative, expressed
LOC_Os02g36440	Promoter (<=1kb)	3.78138	-4.96153	expressed protein
LOC_Os03g10478	Promoter (1-2kb)	3.77541	-4.88675	transposon protein, putative, CACTA, En/Spm sub-class, expressed
LOC_Os03g22600	Promoter (<=1kb)	3.77143	-1.45972	serine carboxypeptidase, putative, expressed
LOC_Os06g35730	Downstream (<1kb)	3.75919	-1.69764	ribosomal protein L5, putative, expressed
LOC_Os03g10250	Promoter (1-2kb)	3.72945	-3.96154	expressed protein
LOC_Os03g58380	Promoter (<=1kb)	3.72619	-1.64386	retrotransposon protein, putative, unclassified, expressed
LOC_Os05g37470	Promoter (1-2kb)	3.72525	-1.21422	transmembrane amino acid transporter protein, putative, expressed
LOC_Os08g36480	Promoter (1-2kb)	3.72414	-1.40269	nitrate reductase, putative, expressed
LOC_Os01g27360	Promoter (1-2kb)	3.68963	-1.39765	glutathione S-transferase, putative, expressed
LOC_Os04g16826	Promoter (<=1kb)	3.66926	-1.63028	chloroplast 50S ribosomal protein L16, putative, expressed
LOC_Os03g12620	Promoter (1-2kb)	3.65917	-6.02962	glycosyl hydrolases family 17, putative, expressed
LOC_Os03g28080	Distal Intergenic	3.65686	-1.10118	ring-H2 zinc finger protein, putative, expressed
LOC_Os06g03580	Promoter (<=1kb)	3.65379	-1.38954	zinc RING finger protein, putative, expressed
LOC_Os03g12530	Promoter (<=1kb)	3.6	-1.12922	cation efflux family protein, putative, expressed
LOC_Os07g17180	Promoter (1-2kb)	3.59756	-1.64386	retrotransposon protein, putative, unclassified, expressed
LOC_Os05g07280	Distal Intergenic	3.57576	-1.06957	glycosyl hydrolases family 16, putative, expressed
LOC_Os06g46990	Promoter (2-3kb)	3.53857	-2.26637	expressed protein
LOC_Os07g38730	Promoter (<=1kb)	3.5224	-1.0436	tubulin/FtsZ domain containing protein, putative, expressed
LOC_Os03g46920	Promoter (<=1kb)	3.50018	-2.38076	expressed protein
LOC_Os03g18370	Promoter (<=1kb)	3.5	-1.23751	MRH1, putative, expressed
LOC_Os05g33900	Promoter (<=1kb)	3.46154	-3.22168	NB-ARC domain containing protein, expressed
LOC_Os04g35090	Promoter (<=1kb)	3.4359	-1.28431	40S ribosomal protein S10, putative, expressed
LOC_Os03g01160	Promoter (2-3kb)	3.40096	-2.93326	protein kinase family protein, putative, expressed
LOC_Os02g29130	Downstream (<1kb)	3.39348	-3.22712	expressed protein
LOC_Os03g39170	Promoter (<=1kb)	3.3894	-1.63319	vacuolar protein sorting-associating protein 4B, putative, expressed
LOC_Os01g65460	Promoter (<=1kb)	3.386	-1.61228	beta-galactosidase precursor, putative, expressed
LOC_Os03g05520	Promoter (<=1kb)	3.375	-1.24379	nicotiana lesion-inducing like, putative, expressed
LOC_Os08g05910	Intron 2	3.37381	-2.66247	peptide transporter PTR2, putative, expressed
LOC_Os03g08740	Distal Intergenic	3.31723	-1.08605	expressed protein
LOC_Os01g50720	Distal Intergenic	3.31384	-5.4978	MYB family transcription factor, putative, expressed
LOC_Os01g12160	Intron 4	3.30705	-1.09154	OsGH3.3 - Probable indole-3-acetic acid-amido synthetase, expressed
LOC_Os03g63620	Promoter (<=1kb)	3.30048	-1.56666	tetraspanin family protein, putative, expressed
LOC_Os03g19670	Distal Intergenic	3.29	-2.27783	ZOS1-02 - C2H2 zinc finger protein, expressed
LOC_Os03g17680	Promoter (2-3kb)	3.27719	-3.13465	expressed protein
LOC_Os04g48416	Promoter (<=1kb)	3.27193	-1.60112	expressed protein
LOC_Os01g48040	Downstream (<1kb)	3.26087	-2.0633	S-locus-like receptor protein kinase, putative, expressed
LOC_Os04g43400	Promoter (<=1kb)	3.25627	-2.61398	dirigent, putative
LOC_Os04g37980	Promoter (2-3kb)	3.25	-1.40284	transporter family protein, putative, expressed
LOC_Os02g52810	Promoter (<=1kb)	3.21739	-1.54355	remorin C-terminal domain containing protein, putative, expressed
LOC_Os01g53200	Promoter (1-2kb)	3.17722	-1.23905	flavin monooxygenase, putative, expressed
LOC_Os04g27960	Downstream (<1kb)	3.16617	-1.37038	expressed protein
LOC_Os09g33740	Promoter (1-2kb)	3.16241	-3.2253	LRk-type protein, putative, expressed
LOC_Os04g30340	Promoter (<=1kb)	3.14103	-2.94597	wall-associated receptor kinase, putative, expressed
LOC_Os03g22790	Promoter (1-2kb)	3.128	-2.37268	beta-amylase, putative, expressed
LOC_Os08g17830	3' UTR	3.1215	-2.46921	outer mitochondrial membrane porin, putative, expressed
LOC_Os02g33680	Promoter (2-3kb)	3.10833	-1.65575	U-box domain containing protein, expressed
LOC_Os02g50460	Promoter (<=1kb)	3.10072	-1.38971	anther-specific protein SF18 precursor, putative, expressed
LOC_Os05g48700	Promoter (<=1kb)	3.09029	-2.28467	glutathione S-transferase, putative, expressed
LOC_Os02g21660	Promoter (<=1kb)	3.08889	-1.45633	L1P family of ribosomal proteins domain containing protein, expressed
LOC_Os07g09490	Promoter (<=1kb)	3.0888	-2.22164	expressed protein
LOC_Os09g25490	Promoter (1-2kb)	3.0856	-1.34228	CESA9 - cellulose synthase, expressed
LOC_Os03g38800	Promoter (<=1kb)	3.07833	-1.46476	AAA family ATPase, putative, expressed
LOC_Os02g42310	Promoter (1-2kb)	3.06814	-1.91619	OsSCP8 - Putative Serine Carboxypeptidase homologue, expressed
LOC_Os01g54870	Promoter (<=1kb)	3.05973	-1.07836	60S ribosomal protein L18a, putative, expressed
LOC_Os06g02220	Promoter (1-2kb)	3.056	-1.66408	MTA/SAH nucleosidase, putative, expressed
LOC_Os04g51630	Promoter (<=1kb)	3.0332	-1.00153	60S ribosomal protein L7, putative, expressed
LOC_Os03g35600	Exon 5	3.03182	-1.72726	serine/threonine-protein kinase receptor precursor, putative, expressed
LOC_Os06g44790	Promoter (<=1kb)	3.02667	-2.00426	DNA binding protein, putative, expressed
LOC_Os03g19090	Promoter (1-2kb)	3.0248	-1.2796	expressed protein
LOC_Os03g10810	Downstream (2-3kb)	3.00918	-1.63319	vacuolar protein sorting-associating protein 4B, putative, expressed
LOC_Os01g08310	Promoter (1-2kb)	3	-1.19638	Ser/thr protein phosphatase 2A 59 kDa regulatory subunit Bgamma isoform
LOC_Os03g16150	Promoter (1-2kb)	3	-1.12696	mannose-1-phosphate guanyltransferase, putative, expressed
LOC_Os02g17880	Promoter (<=1kb)	2.99951	-1.06957	glycosyl hydrolases family 16, putative, expressed
LOC_Os05g35220	Promoter (<=1kb)	2.98719	-1.45972	serine carboxypeptidase, putative, expressed
LOC_Os01g52890	Promoter (<=1kb)	2.98421	-1.64386	retrotransposon protein, putative, unclassified, expressed
LOC_Os07g31110	Intron 4	2.98214	-1.64386	retrotransposon protein, putative, unclassified, expressed
LOC_Os03g13950	Promoter (1-2kb)	2.9737	-1.09394	actin-depolymerizing factor, putative, expressed
LOC_Os02g20850	Promoter (<=1kb)	2.9734	-1.23783	ras-related protein, putative, expressed
LOC_Os02g32814	Promoter (<=1kb)	2.97277	-1.09213	heavy metal-associated domain containing protein, expressed
LOC_Os01g62200	Promoter (<=1kb)	2.96311	-4.09651	domain of unknown function DUF966 domain containing protein, expressed
LOC_Os09g26960	Promoter (<=1kb)	2.95714	-2.28656	cytochrome P450, putative, expressed
LOC_Os02g01540	Promoter (2-3kb)	2.95652	-2.85013	ribosomal protein, putative, expressed
LOC_Os01g51770	Promoter (2-3kb)	2.95264	-2.46921	outer mitochondrial membrane porin, putative, expressed
LOC_Os03g17550	Promoter (<=1kb)	2.93701	-1.00439	serine/threonine-protein kinase, putative, expressed
LOC_Os08g45170	Promoter (<=1kb)	2.93668	-2.63852	retrotransposon protein, putative, unclassified, expressed
LOC_Os07g07940	Promoter (<=1kb)	2.91353	-2.22164	expressed protein
LOC_Os04g38680	Promoter (1-2kb)	2.8907	-1.75138	transmembrane amino acid transporter protein, putative, expressed
LOC_Os07g49390	Promoter (<=1kb)	2.88745	-1.09353	P-protein, putative, expressed
LOC_Os04g58870	Promoter (<=1kb)	2.87507	-1.46707	exo70 exocyst complex subunit, putative, expressed
LOC_Os04g05050	Distal Intergenic	2.87479	-1.67262	pectate lyase precursor, putative, expressed
LOC_Os03g39740	Promoter (<=1kb)	2.87166	-1.31247	expressed protein
LOC_Os01g52680	Promoter (<=1kb)	2.86986	-3.2253	LRk-type protein, putative, expressed
LOC_Os08g40430	Promoter (<=1kb)	2.85	-1.06388	expressed protein
LOC_Os08g38330	Promoter (<=1kb)	2.84253	-1.64386	retrotransposon protein, putative, unclassified, expressed
LOC_Os06g31060	Promoter (<=1kb)	2.84	-2.20155	PROLM23 - Prolamin precursor, expressed
LOC_Os07g46852	Promoter (<=1kb)	2.83688	-2.3079	sex determination protein tasselseed-2, putative, expressed
LOC_Os01g74300	Promoter (<=1kb)	2.83673	-1.63584	metallothionein, putative, expressed
LOC_Os04g57140	Downstream (<1kb)	2.82167	-1.56741	kinesin motor domain containing protein, putative, expressed
LOC_Os03g20330	Promoter (<=1kb)	2.8	-1.19652	expressed protein
LOC_Os07g22680	Promoter (<=1kb)	2.7776	-2.12325	pleiotropic drug resistance protein, putative, expressed
LOC_Os02g10020	Promoter (<=1kb)	2.77647	-1.48785	Mad3/BUB1 homology region 1 domain containing protein, expressed
LOC_Os01g53520	Promoter (2-3kb)	2.77522	-1.10464	reticulon domain containing protein, putative, expressed
LOC_Os09g32860	Promoter (<=1kb)	2.77203	-1.22648	OsFBX335 - F-box domain containing protein, expressed
LOC_Os07g01740	Promoter (<=1kb)	2.76839	-2.22164	expressed protein
LOC_Os03g40930	Promoter (2-3kb)	2.7619	-1.17062	expressed protein
LOC_Os02g45160	Promoter (<=1kb)	2.75547	-1.96864	aluminum-activated malate transporter, putative, expressed
LOC_Os01g70220	Promoter (<=1kb)	2.75482	-1.09948	histone-lysine N-methyltransferase, putative, expressed
LOC_Os04g40250	Promoter (<=1kb)	2.74194	-1.35888	expressed protein
LOC_Os08g09930	Promoter (1-2kb)	2.73795	-1.37034	expressed protein
LOC_Os04g59210	Promoter (1-2kb)	2.73721	-4.14814	peroxidase precursor, putative, expressed
LOC_Os04g41560	Promoter (<=1kb)	2.73642	-1.09642	B-box zinc finger family protein, putative, expressed
LOC_Os06g04990	Promoter (<=1kb)	2.73636	-7.162	early nodulin 93 ENOD93 protein, putative, expressed
LOC_Os01g04590	Promoter (<=1kb)	2.73147	-1.91958	expressed protein
LOC_Os05g03060	Promoter (<=1kb)	2.71669	-1.37949	expressed protein
LOC_Os01g65830	Promoter (<=1kb)	2.70526	-2.64405	expressed protein
LOC_Os06g40170	Promoter (<=1kb)	2.70465	-1.00492	phospholipase D, putative, expressed
LOC_Os04g39150	Promoter (<=1kb)	2.70417	-1.64386	retrotransposon protein, putative, unclassified, expressed
LOC_Os03g03300	Promoter (<=1kb)	2.70192	-4.961	hypothetical protein
LOC_Os03g61160	Promoter (<=1kb)	2.70019	-6.59643	expressed protein
LOC_Os02g56540	Promoter (<=1kb)	2.68692	-1.63671	kinesin motor domain containing protein, putative, expressed
LOC_Os08g44670	Promoter (1-2kb)	2.68571	-1.45972	serine carboxypeptidase, putative, expressed
LOC_Os04g48360	Distal Intergenic	2.68	-1.03899	expressed protein
LOC_Os02g46560	Promoter (1-2kb)	2.64982	-3.63583	expressed protein
LOC_Os02g57670	Promoter (<=1kb)	2.64022	-2.65617	ribosomal L9, putative, expressed
LOC_Os03g55470	3' UTR	2.63158	-1.46859	expressed protein
LOC_Os02g13510	Promoter (2-3kb)	2.63043	-1.11329	receptor-like protein kinase 5 precursor, putative, expressed
LOC_Os03g59320	Promoter (1-2kb)	2.62626	-1.18619	expressed protein
LOC_Os02g51620	Promoter (1-2kb)	2.625	-2.06838	glycosyl hydrolase family 3 protein, putative, expressed
LOC_Os07g09340	Distal Intergenic	2.62222	-1.17396	plasma membrane ATPase, putative, expressed
LOC_Os04g45010	Distal Intergenic	2.61667	-2.22164	expressed protein
LOC_Os01g65700	Promoter (<=1kb)	2.61414	-1.194	expressed protein
LOC_Os02g49520	Exon 4	2.60945	-1.06275	armadillo/beta-catenin repeat family protein, putative, expressed
LOC_Os03g18110	Promoter (<=1kb)	2.605	-4.72507	expressed protein
LOC_Os04g45900	Promoter (1-2kb)	2.59824	-1.99191	transposon protein, putative, unclassified, expressed
LOC_Os05g05430	Promoter (1-2kb)	2.59	-2.00585	FAD-binding and arabino-lactone oxidase domains containing protein, putative
LOC_Os08g03860	Promoter (<=1kb)	2.58597	-1.38971	anther-specific protein SF18 precursor, putative, expressed
LOC_Os04g01160	3' UTR	2.58328	-1.51848	zinc finger family protein, putative, expressed
LOC_Os04g39444	Promoter (<=1kb)	2.58206	-1.46429	LSM domain containing protein, expressed
LOC_Os04g31790	Promoter (<=1kb)	2.57791	-1.65539	expressed protein
LOC_Os07g39850	Promoter (<=1kb)	2.55307	-2.22164	expressed protein
LOC_Os01g57580	Promoter (<=1kb)	2.55233	-1.19584	bHelix-loop-helix transcription factor, putative, expressed
LOC_Os04g41040	Downstream (<1kb)	2.55187	-1.35232	DNA-directed RNA polymerases I, II, and III subunit RPABC1, putative
LOC_Os09g07350	Promoter (<=1kb)	2.5394	-2.57365	fasciclin-like arabinogalactan protein 8 precursor, putative, expressed
LOC_Os03g14530	Promoter (<=1kb)	2.53619	-1.0164	S10/S20 domain containing ribosomal protein, putative, expressed
LOC_Os01g43610	Promoter (<=1kb)	2.53571	-1.20337	BRASSINOSTEROID INSENSITIVE 1 precursor, putative, expressed
LOC_Os03g57880	Promoter (<=1kb)	2.53571	-5.96022	glucan endo-1,3-beta-glucosidase precursor, putative, expressed
LOC_Os04g31120	Promoter (1-2kb)	2.52391	-1.11481	OsFBK14 - F-box domain and kelch repeat containing protein, expressed
LOC_Os09g12290	Promoter (2-3kb)	2.52292	-2.2698	bifunctional aspartokinase/homoserine dehydrogenase, chloroplast precursor
LOC_Os01g62560	Promoter (<=1kb)	2.51832	-2.22164	expressed protein
LOC_Os07g31830	Promoter (2-3kb)	2.51724	-3.17936	GTPase activating protein, putative, expressed
LOC_Os06g49860	Promoter (2-3kb)	2.516	-2.10242	expressed protein
LOC_Os02g50910	Downstream (2-3kb)	2.51194	-1.20614	expressed protein
LOC_Os05g51040	Promoter (<=1kb)	2.51128	-2.63294	expressed protein
LOC_Os07g26460	Promoter (<=1kb)	2.49667	-2.22164	expressed protein
LOC_Os06g06910	Promoter (1-2kb)	2.48937	-1.78461	expressed protein
LOC_Os02g03990	Promoter (1-2kb)	2.48706	-1.08528	expressed protein
LOC_Os01g10930	Promoter (<=1kb)	2.48334	-1.55248	peptide-N4-asparagine amidase A, putative, expressed
LOC_Os01g10090	Promoter (1-2kb)	2.48235	-1.42276	pentatricopeptide, putative, expressed
LOC_Os01g68500	Promoter (<=1kb)	2.48201	-1.63319	vacuolar protein sorting-associating protein 4B, putative, expressed
LOC_Os02g53000	Promoter (<=1kb)	2.48	-2.19657	lysM domain-containing GPI-anchored protein precursor, putative, expressed
LOC_Os03g20770	Promoter (<=1kb)	2.47754	-1.64386	retrotransposon protein, putative, unclassified, expressed
LOC_Os08g39550	Promoter (1-2kb)	2.475	-3.64123	expressed protein
LOC_Os07g38370	Promoter (1-2kb)	2.47414	-1.53268	expressed protein
LOC_Os03g04620	Promoter (1-2kb)	2.47409	-3.96613	expressed protein
LOC_Os08g09390	Promoter (<=1kb)	2.4733	-2.69537	receptor-like protein kinase 2 precursor, putative, expressed
LOC_Os01g60810	Downstream (2-3kb)	2.4703	-4.96047	isoflavone reductase homolog IRL, putative, expressed
LOC_Os02g48800	Promoter (<=1kb)	2.46	-1.06712	PHD finger family protein, putative, expressed
LOC_Os01g64680	Promoter (<=1kb)	2.45	-1.23486	bolA, putative, expressed
LOC_Os01g46760	Distal Intergenic	2.44475	-2.62438	protein phosphatase 2C, putative, expressed
LOC_Os02g10630	Promoter (<=1kb)	2.4422	-4.00222	expressed protein
LOC_Os09g27410	Promoter (<=1kb)	2.44118	-1.64386	retrotransposon protein, putative, unclassified, expressed
LOC_Os09g25060	Promoter (1-2kb)	2.44118	-4.80906	expressed protein
LOC_Os05g35470	Downstream (2-3kb)	2.43683	-4.3331	dienelactone hydrolase family protein, expressed
LOC_Os03g12760	Promoter (2-3kb)	2.43657	-1.01102	nodulin, putative, expressed
LOC_Os03g63930	Promoter (<=1kb)	2.4315	-1.34997	acyl carrier protein, putative, expressed
LOC_Os06g06290	Promoter (<=1kb)	2.43063	-1.93494	GDSL-like lipase/acylhydrolase, putative, expressed
LOC_Os07g40240	Promoter (1-2kb)	2.42986	-1.91544	csAtPR5, putative, expressed
LOC_Os05g31750	Promoter (<=1kb)	2.42521	-3.63901	annexin, putative, expressed
LOC_Os04g58700	Promoter (1-2kb)	2.41857	-1.08032	expressed protein
LOC_Os03g15550	Promoter (<=1kb)	2.417	-1.14282	phosphatidylinositol-4-phosphate 5-kinase, putative, expressed
LOC_Os01g20910	Promoter (<=1kb)	2.41667	-5.09702	zinc finger, C3HC4 type domain containing protein, expressed
LOC_Os04g33200	Promoter (<=1kb)	2.41595	-1.47912	heparan-alpha-glucosaminide N-acetyltransferase, putative, expressed
LOC_Os04g54320	Promoter (<=1kb)	2.41371	-2.96154	expressed protein
LOC_Os06g02900	Promoter (2-3kb)	2.41247	-1.63319	vacuolar protein sorting-associating protein 4B, putative, expressed
LOC_Os01g67240	Downstream (1-2kb)	2.40953	-1.18641	formin-like protein 1 precursor, putative, expressed
LOC_Os05g33430	Promoter (<=1kb)	2.40885	-5.44665	retrotransposon protein, putative, unclassified, expressed
LOC_Os08g42350	Promoter (<=1kb)	2.40845	-1.36819	expressed protein
LOC_Os03g14840	Distal Intergenic	2.40302	-2.22164	expressed protein
LOC_Os03g15260	Promoter (2-3kb)	2.4	-2.22164	expressed protein
LOC_Os09g21370	Promoter (<=1kb)	2.3994	-2.30837	cysteine proteinase EP-B 1 precursor, putative, expressed
LOC_Os03g49750	Distal Intergenic	2.3951	-1.41693	protein kinase family protein, putative, expressed
LOC_Os04g37500	Promoter (<=1kb)	2.39271	-1.13623	glutamate decarboxylase, putative, expressed
LOC_Os09g35630	Downstream (1-2kb)	2.39073	-1.61218	BAG domain-containing protein, putative, expressed
LOC_Os07g04540	Promoter (<=1kb)	2.37682	-3.94939	anthocyanin regulatory Lc protein, putative, expressed
LOC_Os01g57240	Promoter (<=1kb)	2.37512	-1.25909	expressed protein
LOC_Os06g44300	Exon 7	2.37435	-3.21795	retrotransposon protein, putative, unclassified, expressed
LOC_Os01g45990	Distal Intergenic	2.36948	-1.5583	potassium channel AKT1, putative, expressed
LOC_Os02g55480	Promoter (2-3kb)	2.36936	-1.12562	zinc finger, C3HC4 type domain containing protein, expressed
LOC_Os01g19020	Promoter (<=1kb)	2.36353	-1.84828	peroxidase precursor, putative, expressed
LOC_Os01g41270	Promoter (1-2kb)	2.3632	-3.95723	retrotransposon protein, putative, unclassified, expressed
LOC_Os03g11540	Promoter (<=1kb)	2.36269	-2.11072	RPA1B - Putative single-stranded DNA binding complex subunit 1, expressed
LOC_Os01g11550	Distal Intergenic	2.36	-2.00682	retrotransposon protein, putative, unclassified, expressed
LOC_Os02g22680	Promoter (1-2kb)	2.35707	-3.07895	integral membrane protein DUF6 containing protein, expressed
LOC_Os09g15680	Promoter (1-2kb)	2.35664	-1.5493	caltractin, putative, expressed
LOC_Os03g26530	Promoter (1-2kb)	2.35411	-2.95936	POEI41 - Pollen Ole e I allergen and extensin family protein precursor, expressed
LOC_Os08g44850	Promoter (<=1kb)	2.34621	-1.05048	C2 domain containing protein, putative, expressed
LOC_Os06g44810	Promoter (2-3kb)	2.34224	-1.31575	expressed protein
LOC_Os02g15800	Promoter (<=1kb)	2.34091	-1.63319	vacuolar protein sorting-associating protein 4B, putative, expressed
LOC_Os01g59680	Promoter (<=1kb)	2.33684	-1.52081	expressed protein
LOC_Os02g08210	Promoter (2-3kb)	2.33663	-2.22164	expressed protein
LOC_Os04g41860	Promoter (2-3kb)	2.3332	-6.09869	expressed protein
LOC_Os09g35860	Promoter (1-2kb)	2.3329	-1.46855	ras-related protein, putative, expressed
LOC_Os02g20540	Promoter (<=1kb)	2.31579	-3.22349	retrotransposon protein, putative, unclassified, expressed
LOC_Os03g55530	Distal Intergenic	2.31429	-2.95936	POEI41 - Pollen Ole e I allergen and extensin family protein precursor, expressed
LOC_Os02g05600	Promoter (<=1kb)	2.31285	-4.44361	expressed protein
LOC_Os08g31100	Promoter (<=1kb)	2.30966	-2.95717	leucine-rich repeat family protein, putative, expressed
LOC_Os08g39680	Promoter (<=1kb)	2.29851	-2.4097	expressed protein
LOC_Os03g03020	Promoter (1-2kb)	2.2932	-2.1135	L11 domain containing ribosomal protein, putative, expressed
LOC_Os02g43600	Promoter (<=1kb)	2.28571	-1.06572	50S ribosomal protein L19, chloroplast precursor, putative, expressed
LOC_Os03g28410	Promoter (2-3kb)	2.28571	-1.04358	ribosomal protein S2, putative, expressed
LOC_Os04g39880	Promoter (<=1kb)	2.27692	-2.15533	Os4bglu12 - beta-glucosidase, exo-beta-glucanase, expressed
LOC_Os08g34380	Distal Intergenic	2.27317	-2.57462	receptor-like kinase, putative, expressed
LOC_Os04g38026	Distal Intergenic	2.271	-1.18786	transporter family protein, putative, expressed
LOC_Os01g63190	Exon 4	2.26938	-3.1124	laccase precursor protein, putative, expressed
LOC_Os05g40420	Promoter (<=1kb)	2.26703	-1.33235	2,3-bisphosphoglycerate-independent phosphoglycerate mutase
LOC_Os07g11110	Promoter (<=1kb)	2.26409	-2.63852	retrotransposon protein, putative, unclassified, expressed
LOC_Os02g47140	Promoter (1-2kb)	2.26087	-1.90841	L11 domain containing ribosomal protein, putative, expressed
LOC_Os08g13330	Downstream (1-2kb)	2.26087	-1.22333	leucine-rich repeat family protein, putative, expressed
LOC_Os03g01800	Promoter (<=1kb)	2.25758	-2.22897	expressed protein
LOC_Os05g37170	Promoter (2-3kb)	2.25753	-1.33861	transcription factor, putative, expressed
LOC_Os05g23890	Promoter (2-3kb)	2.25269	-2.89472	retrotransposon protein, putative, unclassified, expressed
LOC_Os01g08150	Promoter (<=1kb)	2.25123	-2.09083	expressed protein
LOC_Os01g46350	Exon 3	2.24876	-2.73991	proteins of unknown function domain containing protein, expressed
LOC_Os08g13920	Distal Intergenic	2.2482	-2.71033	glycosyl hydrolases family 16, putative, expressed
LOC_Os08g03560	Promoter (1-2kb)	2.24771	-1.25554	chloroplast unusual positioning protein, putative, expressed
LOC_Os06g11900	Promoter (<=1kb)	2.24761	-4.80788	HEAT, putative, expressed
LOC_Os03g18640	Promoter (1-2kb)	2.24545	-3.2253	LRk-type protein, putative, expressed
LOC_Os08g39300	Promoter (1-2kb)	2.24302	-1.97063	aminotransferase, putative, expressed
LOC_Os04g35430	Promoter (<=1kb)	2.24228	-1.51525	PHD-finger domain containing protein, expressed
LOC_Os03g18960	Promoter (1-2kb)	2.24033	-2.42053	NADPH quinone oxidoreductase, putative, expressed
LOC_Os05g39120	Promoter (1-2kb)	2.23974	-2.83782	expressed protein
LOC_Os02g55600	Promoter (2-3kb)	2.23488	-1.19951	expressed protein
LOC_Os06g49320	Promoter (<=1kb)	2.23454	-2.05229	MRH1, putative, expressed
LOC_Os01g50750	Promoter (<=1kb)	2.23414	-1.24436	zinc finger, C3HC4 type domain containing protein, expressed
LOC_Os03g50970	Promoter (<=1kb)	2.23305	-1.51643	retrotransposon protein, putative, Ty1-copia subclass, expressed
LOC_Os01g07570	Downstream (2-3kb)	2.23172	-1.38719	carboxyl-terminal proteinase, putative, expressed
LOC_Os05g08750	Promoter (<=1kb)	2.2303	-1.11676	UDP-glucoronosyl and UDP-glucosyl transferase domain containing protein
LOC_Os08g40850	Promoter (<=1kb)	2.22997	-1.00802	mitochondrial carrier protein, putative, expressed
LOC_Os01g02930	Promoter (1-2kb)	2.22941	-3.43626	glycosyltransferase protein, putative, expressed
LOC_Os01g12770	Promoter (<=1kb)	2.22625	-2.65524	cytochrome P450, putative, expressed
LOC_Os02g02840	Promoter (<=1kb)	2.2252	-1.18396	ras-related protein, putative, expressed
LOC_Os08g33190	Downstream (1-2kb)	2.22233	-1.05928	linker histone H1 and H5 family protein, expressed
LOC_Os09g22000	Intron 6	2.22222	-3.00209	nuclease PA3, putative, expressed
LOC_Os08g36010	Promoter (1-2kb)	2.2199	-2.01859	OsFBX295 - F-box domain containing protein, expressed
LOC_Os02g13530	Promoter (<=1kb)	2.21888	-1.05725	40S ribosomal protein S24, putative, expressed
LOC_Os05g34950	Promoter (1-2kb)	2.21801	-1.43944	cysteine-rich receptor-like protein kinase 6 precursor, putative, expressed
LOC_Os01g14550	Promoter (<=1kb)	2.217	-2.38361	pathogen-related protein, putative, expressed
LOC_Os06g05610	Promoter (<=1kb)	2.2161	-2.22531	retrotransposon protein, putative, unclassified, expressed
LOC_Os06g43520	Promoter (<=1kb)	2.21504	-2.32598	laccase precursor protein, putative, expressed
LOC_Os06g46480	Promoter (<=1kb)	2.21386	-1.18928	transferase family protein, putative, expressed
LOC_Os04g36070	Promoter (<=1kb)	2.20624	-1.19732	OsRR1 type-A response regulator, expressed
LOC_Os06g34120	Distal Intergenic	2.20301	-2.03172	GDSL-like lipase/acylhydrolase, putative, expressed
LOC_Os02g08110	Promoter (1-2kb)	2.20102	-3.21795	retrotransposon protein, putative, unclassified, expressed
LOC_Os07g24150	Promoter (<=1kb)	2.20006	-2.22164	expressed protein
LOC_Os01g12230	Distal Intergenic	2.2	-1.78097	peptidase C45, acyl-coenzyme A/6-aminopenicillanic acid acyl-transferase
LOC_Os08g32350	Promoter (2-3kb)	2.19938	-3.14201	phospholipase A2, putative, expressed
LOC_Os02g01275	Promoter (2-3kb)	2.19826	-2.61431	expressed protein
LOC_Os04g53360	Distal Intergenic	2.19073	-1.05523	expressed protein
LOC_Os03g22340	Promoter (<=1kb)	2.18942	-1.37501	60S ribosomal protein L22-2, putative, expressed
LOC_Os03g51530	Promoter (1-2kb)	2.18882	-1.40486	expressed protein
LOC_Os02g22160	Promoter (<=1kb)	2.18825	-5.44286	DNA binding protein, putative, expressed
LOC_Os05g48270	Promoter (1-2kb)	2.1871	-2.13224	auxin-responsive protein, putative, expressed
LOC_Os09g11005	Promoter (1-2kb)	2.18705	-1.64386	retrotransposon protein, putative, unclassified, expressed
LOC_Os04g51796	Promoter (1-2kb)	2.18508	-2.22897	expressed protein
LOC_Os03g40180	Promoter (<=1kb)	2.18326	-1.42383	60S ribosomal protein L15, putative, expressed
LOC_Os06g40500	Promoter (1-2kb)	2.18023	-1.77827	transposon protein, putative, unclassified, expressed
LOC_Os02g34540	Promoter (1-2kb)	2.17911	-1.19445	tetratricopeptide repeat containing protein, putative, expressed
LOC_Os01g66930	Promoter (1-2kb)	2.17501	-1.64386	retrotransposon protein, putative, unclassified, expressed
LOC_Os05g32960	Promoter (<=1kb)	2.17084	-1.86743	expressed protein
LOC_Os07g44740	Promoter (1-2kb)	2.17064	-1.2629	chaperonin, putative, expressed
LOC_Os02g32760	Promoter (<=1kb)	2.16329	-1.64128	60S acidic ribosomal protein, putative, expressed
LOC_Os05g35930	Promoter (<=1kb)	2.1602	-3.32808	expressed protein
LOC_Os03g10340	Promoter (<=1kb)	2.15799	-1.11074	40S ribosomal protein S3a, putative, expressed
LOC_Os04g16450	Promoter (2-3kb)	2.15051	-1.49034	aquaporin protein, putative, expressed
LOC_Os02g49680	Promoter (<=1kb)	2.14408	-3.40225	arsenate reductase, putative, expressed
LOC_Os09g31506	Promoter (<=1kb)	2.14322	-2.22531	retrotransposon protein, putative, unclassified, expressed
LOC_Os04g38600	Promoter (<=1kb)	2.14282	-3.19477	glyceraldehyde-3-phosphate dehydrogenase, putative, expressed
LOC_Os03g04060	Promoter (<=1kb)	2.1427	-4.16466	CHIT16 - Chitinase family protein precursor, expressed
LOC_Os09g19360	Promoter (2-3kb)	2.14167	-1.20122	retrotransposon protein, putative, Ty3-gypsy subclass, expressed
LOC_Os07g05190	Promoter (2-3kb)	2.14077	-1.91984	leucine-rich repeat family protein, putative, expressed
LOC_Os05g13520	Exon 8	2.14	-3.2253	LRk-type protein, putative, expressed
LOC_Os05g46170	Promoter (<=1kb)	2.13542	-6.82873	expressed protein
LOC_Os08g08500	Promoter (1-2kb)	2.13488	-2.63294	expressed protein
LOC_Os02g53200	Promoter (2-3kb)	2.1332	-1.69829	glucan endo-1,3-beta-glucosidase precursor, putative, expressed
LOC_Os08g10020	Promoter (<=1kb)	2.13202	-1.14525	photosystem II 10 kDa polypeptide, chloroplast precursor, putative, expressed
LOC_Os01g65470	Promoter (<=1kb)	2.12963	-2.22164	expressed protein
LOC_Os06g06670	Promoter (<=1kb)	2.12924	-1.1905	ankyrin, putative, expressed
LOC_Os01g56320	Distal Intergenic	2.12189	-1.57762	OsSub4 - Putative Subtilisin homologue, expressed
LOC_Os08g43550	Promoter (2-3kb)	2.12121	-1.0223	MYB family transcription factor, putative, expressed
LOC_Os01g43740	Promoter (1-2kb)	2.12	-2.22164	expressed protein
LOC_Os08g10560	Exon 6	2.11999	-1.94484	histone-like transcription factor and archaeal histone family protein, expressed
LOC_Os02g32550	Downstream (1-2kb)	2.11959	-2.5178	expressed protein
LOC_Os06g21590	Downstream (<1kb)	2.1155	-1.52521	chlorophyll A-B binding protein, putative, expressed
LOC_Os03g32490	Promoter (<=1kb)	2.1132	-1.70038	DUF1230 domain containing protein, expressed
LOC_Os03g17150	Distal Intergenic	2.11266	-2.43277	ZOS3-09 - C2H2 zinc finger protein, expressed
LOC_Os08g32500	Promoter (<=1kb)	2.10689	-1.14127	nucleobase-ascorbate transporter, putative, expressed
LOC_Os06g50900	Promoter (<=1kb)	2.10526	-1.12213	expressed protein
LOC_Os07g46420	Promoter (1-2kb)	2.10334	-2.58909	expressed protein
LOC_Os04g48390	Promoter (2-3kb)	2.10307	-3.09965	uncharacterized membrane protein, putative, expressed
LOC_Os03g31180	Promoter (<=1kb)	2.10224	-1.47334	diacylglycerol kinase 1, putative, expressed
LOC_Os06g38510	Promoter (<=1kb)	2.10145	-1.12246	receptor-like protein kinase HAIKU2 precursor, putative, expressed
LOC_Os02g43330	Promoter (<=1kb)	2.1	-2.63294	expressed protein
LOC_Os06g32980	Promoter (1-2kb)	2.09797	-1.64386	retrotransposon protein, putative, unclassified, expressed
LOC_Os04g48290	3' UTR	2.09564	-2.4167	MATE efflux family protein, putative, expressed
LOC_Os03g24510	Promoter (<=1kb)	2.09534	-2.10242	expressed protein
LOC_Os08g38130	Promoter (<=1kb)	2.08995	-1.63319	vacuolar protein sorting-associating protein 4B, putative, expressed
LOC_Os01g33110	Promoter (1-2kb)	2.08481	-5.28219	receptor-like protein kinase 5 precursor, putative, expressed
LOC_Os05g34170	Promoter (<=1kb)	2.08435	-1.67082	tubulin/FtsZ domain containing protein, putative, expressed
LOC_Os04g50100	Promoter (<=1kb)	2.08343	-1.17326	RING-H2 finger protein ATL5G, putative, expressed
LOC_Os02g49310	Promoter (2-3kb)	2.08333	-1.52454	AGC_PVPK_like_kin82y.7 - ACG kinases include homologs to PKA, PKG and PKC
LOC_Os03g64280	Promoter (2-3kb)	2.08333	-2.27648	1-aminocyclopropane-1-carboxylate oxidase homolog 1, putative, expressed
LOC_Os04g39940	Promoter (<=1kb)	2.08102	-2.58909	expressed protein
LOC_Os06g32650	Promoter (<=1kb)	2.07967	-1.78167	expressed protein
LOC_Os07g48870	Distal Intergenic	2.07831	-1.05145	MYB family transcription factor, putative, expressed
LOC_Os07g02810	Promoter (<=1kb)	2.07647	-2.46865	L-ascorbate oxidase homolog precursor, putative, expressed
LOC_Os07g26690	Distal Intergenic	2.07033	-1.63155	aquaporin protein, putative, expressed
LOC_Os03g30420	Downstream (<1kb)	2.06826	-1.65304	cytochrome P450, putative, expressed
LOC_Os01g08470	Downstream (1-2kb)	2.06764	-1.07301	retrotransposon protein, putative, unclassified, expressed
LOC_Os03g26910	Promoter (<=1kb)	2.06332	-1.13047	uncharacterized glycosyl hydrolase Rv2006/MT2062, putative, expressed
LOC_Os06g46690	Downstream (1-2kb)	2.06207	-2.00177	exostosin family protein, putative, expressed
LOC_Os01g06882	Promoter (<=1kb)	2.06089	-1.78444	expressed protein
LOC_Os04g37760	Promoter (<=1kb)	2.06066	-2.65506	AGO7, putative, expressed
LOC_Os01g72910	Promoter (2-3kb)	2.06009	-1.63319	vacuolar protein sorting-associating protein 4B, putative, expressed
LOC_Os02g56520	3' UTR	2.05806	-1.67904	expressed protein
LOC_Os02g53320	Promoter (<=1kb)	2.05562	-1.40016	universal stress protein domain containing protein, putative, expressed
LOC_Os02g23880	3' UTR	2.05435	-1.69798	X8 domain containing protein, expressed
LOC_Os02g12730	Promoter (<=1kb)	2.04907	-2.83475	beta-galactosidase precursor, putative, expressed
LOC_Os02g21950	Distal Intergenic	2.04631	-2.22164	expressed protein
LOC_Os08g32310	Promoter (<=1kb)	2.04321	-3.80666	retrotransposon protein, putative, unclassified, expressed
LOC_Os01g02710	Promoter (<=1kb)	2.04315	-3.2253	LRk-type protein, putative, expressed
LOC_Os01g12430	Promoter (<=1kb)	2.04274	-1.22791	receptor-like protein kinase, putative, expressed
LOC_Os06g50930	Promoter (2-3kb)	2.04082	-1.83979	rhodanese-like domain containing protein, putative, expressed
LOC_Os02g39900	Distal Intergenic	2.03916	-2.77846	transposon protein, putative, unclassified, expressed
LOC_Os04g45350	Promoter (2-3kb)	2.03734	-1.52081	expressed protein
LOC_Os02g54980	Distal Intergenic	2.03721	-1.28721	pheophorbide a oxygenase, chloroplast precursor, putative, expressed
LOC_Os01g13610	Promoter (<=1kb)	2.03393	-1.35504	isoflavone reductase homolog IRL, putative, expressed
LOC_Os04g53810	Promoter (1-2kb)	2.03166	-1.11262	leucoanthocyanidin reductase, putative, expressed
LOC_Os06g21360	Exon 13	2.03142	-1.63319	vacuolar protein sorting-associating protein 4B, putative, expressed
LOC_Os03g32790	Promoter (<=1kb)	2.02844	-1.69145	expressed protein
LOC_Os03g53860	Promoter (2-3kb)	2.02524	-1.76692	periplasmic beta-glucosidase precursor, putative, expressed
LOC_Os03g05160	Promoter (<=1kb)	2.02339	-1.63319	vacuolar protein sorting-associating protein 4B, putative, expressed
LOC_Os02g51110	Promoter (2-3kb)	2.02222	-1.07414	aquaporin protein, putative, expressed
LOC_Os06g30690	Distal Intergenic	2.02062	-2.22164	expressed protein
LOC_Os02g14890	Promoter (<=1kb)	2.02027	-1.19676	transferase family protein, putative, expressed
LOC_Os02g18630	Promoter (<=1kb)	2.01939	-2.22531	retrotransposon protein, putative, unclassified, expressed
LOC_Os02g33000	Promoter (1-2kb)	2.01567	-1.77711	glycosyl hydrolases family 17, putative, expressed
LOC_Os09g19800	Promoter (<=1kb)	2.00883	-2.92385	expressed protein
LOC_Os03g22180	Promoter (<=1kb)	2.00838	-1.61429	60S ribosomal protein L18-3, putative, expressed
LOC_Os04g49970	Promoter (2-3kb)	2.00787	-1.10495	expressed protein
LOC_Os03g03034	Distal Intergenic	2.00543	-1.27833	flavonol synthase/flavanone 3-hydroxylase, putative, expressed
LOC_Os01g03340	Promoter (<=1kb)	2	-1.84958	BBTI4 - Bowman-Birk type bran trypsin inhibitor precursor, expressed
LOC_Os01g68470	Promoter (1-2kb)	2	-1.06811	expressed protein
LOC_Os02g43280	Promoter (<=1kb)	2	-5.02703	expressed protein
LOC_Os03g31510	Promoter (<=1kb)	2	-1.13292	cysteine proteinase inhibitor 8 precursor, putative, expressed
LOC_Os03g59240	Promoter (1-2kb)	2	-1.90726	carboxyl-terminal peptidase, putative, expressed
LOC_Os04g40550	Promoter (<=1kb)	2	-5.49416	expressed protein
LOC_Os04g47170	Promoter (<=1kb)	2	-1.92138	myb-like DNA-binding domain containing protein, putative, expressed
LOC_Os06g36160	Promoter (<=1kb)	2	-1.02142	40S ribosomal protein S24, putative, expressed
LOC_Os07g33610	Promoter (<=1kb)	2	-2.71262	cytochrome P450, putative, expressed
LOC_Os07g37310	Downstream (<1kb)	2	-2.71635	expressed protein
LOC_Os07g39820	Promoter (<=1kb)	2	-3.44666	retrotransposon protein, putative, unclassified, expressed
LOC_Os08g02020	Promoter (<=1kb)	2	-1.10495	expressed protein
LOC_Os09g28860	Promoter (<=1kb)	2	-3.01342	mitotic spindle checkpoint protein MAD2, putative, expressed
