# Supplementary material for: Pup1 QTL Regulates Gene Expression Through Epigenetic Modification of DNA Under Phosphate Starvation Stress in Rice
Source: Front Plant Sci. 2022 May 31;13:871890. doi: 10.3389/fpls.2022.871890 (PMC9195100; doi:10.3389/fpls.2022.871890)
Supplement: Supplementary file 1 [file Data_Sheet_1.zip › Table S15.xlsx]

## Sheet: Sheet1
Supplementary Table S15: Genes hypomethylated in CG context and up-regulated in NIL-23, but hypermethylated and down-regulated in Pusa-44 in roots.
Gene ID	NIL-23			Pusa-44			Gene Annotation
	Location of DMR	Methylation level (Fold Change)*	Gene expression level (Fold Change)*	Location of DMR	Methylation level (Fold Change)*	Gene expression level (Fold Change)*
LOC_Os01g05710	Promoter (<=1kb)	0.32332	1.07898	Promoter (<=1kb)	3.97267	-3.96154	Expressed protein
LOC_Os01g08470	Promoter (1-2kb)	0.233937	2.37901	Downstream (1-2kb)	2.06764	-1.07301	Retrotransposon protein
LOC_Os01g09470	Promoter (<=1kb)	0.20902	4.10575	Promoter (<=1kb)	6.52381	-2.09017	Glycosyl hydrolase family 10 protein
LOC_Os01g11600	Promoter (<=1kb)	0.355567	2.19961	Promoter (<=1kb)	4.10256	-1.51879	Expressed protein
LOC_Os01g50720	Distal Intergenic	0.272611	3.60188	Distal Intergenic	3.31384	-5.4978	MYB family transcription factor
LOC_Os01g67240	Distal Intergenic	0.272611	3.60188	Downstream (1-2kb)	2.40953	-1.18641	Formin-like protein 1 precursor
LOC_Os01g72910	Promoter (<=1kb)	0.436871	1.5236	Promoter (2-3kb)	2.06009	-1.63319	Vacuolar protein sorting-associating protein 4B
LOC_Os02g20850	Promoter (2-3kb)	0.450773	1.85326	Promoter (<=1kb)	2.9734	-1.23783	Ras-related protein
LOC_Os02g22680	Promoter (<=1kb)	0.246462	7.27681	Promoter (1-2kb)	2.35707	-3.07895	Integral membrane protein DUF6 containing protein
LOC_Os02g23880	Distal Intergenic	0.116161	3.18855	3' UTR	2.05435	-1.69798	X8 domain containing protein
LOC_Os02g42310	Promoter (1-2kb)	0.283229	3.00145	Promoter (1-2kb)	3.06814	-1.91619	OsSCP8 - Putative Serine Carboxypeptidase homologue
LOC_Os02g43330	Promoter (<=1kb)	0.424769	3.10742	Promoter (<=1kb)	2.1	-2.63294	Expressed protein
LOC_Os02g50910	3' UTR	0.451011	1.84784	Downstream (2-3kb)	2.51194	-1.20614	Expressed protein
LOC_Os02g52810	Promoter (1-2kb)	0.483333	2.22396	Promoter (<=1kb)	3.21739	-1.54355	Remorin C-terminal domain containing protein
LOC_Os02g56520	3' UTR	0	1.43136	3' UTR	2.05806	-1.67904	Expressed protein
LOC_Os02g58480	Promoter (<=1kb)	0.309091	2.70988	Promoter (<=1kb)	4.40707	-1.7839	Sucrose synthase
LOC_Os03g11540	Promoter (1-2kb)	0.368367	2.78837	Promoter (<=1kb)	2.36269	-2.11072	RPA1B - Putative single-stranded DNA binding complex subunit 1
LOC_Os03g12530	Promoter (<=1kb)	0	1.83083	Promoter (<=1kb)	3.6	-1.12922	Cation efflux family protein
LOC_Os03g12620	Promoter (2-3kb)	0.42434	1.37515	Promoter (1-2kb)	3.65917	-6.02962	Glycosyl hydrolases family 17
LOC_Os03g15550	Promoter (<=1kb)	0.473056	2.16847	Promoter (<=1kb)	2.417	-1.14282	Phosphatidylinositol-4-phosphate 5-kinase
LOC_Os03g18370	Promoter (<=1kb)	0.132664	1.24395	Promoter (<=1kb)	3.5	-1.23751	MRH1
LOC_Os03g22600	Promoter (<=1kb)	0.302826	2.14276	Promoter (<=1kb)	3.77143	-1.45972	Serine carboxypeptidase
LOC_Os03g30530	Distal Intergenic	0.343603	1.52219	Distal Intergenic	6.01115	-1.17067	Expressed protein
LOC_Os03g35600	Promoter (1-2kb)	0.454125	2.53801	Exon 5	3.03182	-1.72726	Serine/threonine-protein kinase receptor precursor
LOC_Os03g40930	Distal Intergenic	0.420987	1.5275	Promoter (2-3kb)	2.7619	-1.17062	Expressed protein
LOC_Os04g05050	Distal Intergenic	0.368657	2.53582	Distal Intergenic	2.87479	-1.67262	Pectate lyase precursor
LOC_Os04g35430	Promoter (<=1kb)	0.466391	6.87962	Promoter (<=1kb)	2.24228	-1.51525	PHD-finger domain containing protein
LOC_Os04g36070	3' UTR	0.394675	1.45841	Promoter (<=1kb)	2.20624	-1.19732	OsRR1 type-A response regulator
LOC_Os05g31750	Promoter (1-2kb)	0.287059	2.40079	Promoter (<=1kb)	2.42521	-3.63901	Annexin
LOC_Os05g34170	Promoter (2-3kb)	0.0605022	1.05958	Promoter (<=1kb)	2.08435	-1.67082	Tubulin/FtsZ domain containing protein, putative
LOC_Os05g34780	Promoter (<=1kb)	0.319066	1.37066	Promoter (1-2kb)	4.6	-2.72794	Retrotransposon protein, putative, Ty3-gypsy subclass
LOC_Os05g48700	Downstream (1-2kb)	0.490539	4.52164	Promoter (<=1kb)	3.09029	-2.28467	Glutathione S-transferas
LOC_Os05g48900	Promoter (1-2kb)	0.5	3.771	Promoter (1-2kb)	5.44928	-1.69115	Fasciclin domain containing protein
LOC_Os05g51040	Promoter (<=1kb)	0.320771	3.10742	Promoter (<=1kb)	2.51128	-2.63294	Expressed protein
LOC_Os06g02900	Promoter (2-3kb)	0.3443	1.5236	Promoter (2-3kb)	2.41247	-1.63319	Vacuolar protein sorting-associating protein 4B
LOC_Os06g11900	Distal Intergenic	0.452355	1.07858	Promoter (<=1kb)	2.24761	-4.80788	HEAT
LOC_Os06g34120	Downstream (<1kb)	0.494263	3.49008	Distal Intergenic	2.20301	-2.03172	GDSL-like lipase/acylhydrolase
LOC_Os06g40500	Promoter (2-3kb)	0.5	4.33007	Promoter (1-2kb)	2.18023	-1.77827	Transposon protein
LOC_Os06g43520	Promoter (1-2kb)	0.4736	2.7471	Promoter (<=1kb)	2.21504	-2.32598	Laccase precursor protein
LOC_Os06g44790	Distal Intergenic	0.491667	3.53765	Promoter (<=1kb)	3.02667	-2.00426	DNA binding protein
LOC_Os07g02810	Promoter (1-2kb)	0.352577	3.43922	Promoter (<=1kb)	2.07647	-2.46865	L-ascorbate oxidase homolog precursor
LOC_Os07g04150	Distal Intergenic	0.298107	4.93649	Promoter (<=1kb)	8.78862	-1.19438	Stress-induced protein, putative
LOC_Os08g08500	Promoter (<=1kb)	0.394724	3.10742	Promoter (1-2kb)	2.13488	-2.63294	Expressed protein
LOC_Os08g32500	Promoter (1-2kb)	0.480905	1.65204	Promoter (1-2kb)	2.13488	-2.63294	Expressed protein
LOC_Os09g25490	3' UTR	0.182117	5.15566	Promoter (1-2kb)	3.0856	-1.34228	CESA9 - cellulose synthase
	The plants were grown hydroponically under P starvation (treatment, 0 ppm Pi) and P sufficient (control, 16 ppm Pi) conditions.
	*Fold change (>2, P=0.05) under P-starvation stress, compared to the level observed in root under control.
