# Supplementary material for: Pup1 QTL Regulates Gene Expression Through Epigenetic Modification of DNA Under Phosphate Starvation Stress in Rice
Source: Front Plant Sci. 2022 May 31;13:871890. doi: 10.3389/fpls.2022.871890 (PMC9195100; doi:10.3389/fpls.2022.871890)
Supplement: Supplementary file 1 [file Data_Sheet_1.zip › Table S17 and S18.xlsx]

## Sheet: CHH context
Supplementary Table S17: Hypermethylation of gene-body in CHH context resulting in up- or down-regulated expression of the gene in root of NIL-23
Gene ID	Location of DMR	NIL-23, Root		Gene Annotation
		Methylation level (Fold Change)*	Gene expression level (Fold Change)*
LOC_Os09g06150	Exon	38.9888	3.4717	Retrotransposon protein, putative, unclassified, expressed
LOC_Os03g47790	Intron	11.3921	-0.332049	Transposon protein, putative, unclassified, expressed
LOC_Os03g22634	Intron	7.63543	5.50541	Terpene synthase, putative, expressed
LOC_Os07g34589	Intron	5.81515	-0.682931	Translation initiation factor SUI1, putative, expressed
LOC_Os01g61780	Intron	4.51439	-0.576869	Vacuolar ATP synthase 98 kDa subunit, putative, expressed
LOC_Os08g45040	Exon	4.39947	-0.36135	Zinc finger protein 593, putative, expressed
LOC_Os01g38950	Exon	4.39947	-0.626384	CK1_CaseinKinase_1.2 - CK1 includes the casein kinase 1 kinases, expressed
LOC_Os01g68160	Intron	4.23729	-0.208111	ZOS1-22 - C2H2 zinc finger protein, expressed
LOC_Os03g52794	Exon	4.09974	-0.430895	Phosphatidylinositol kinase, putative, expressed
LOC_Os02g19924	Intron	3.77421	2.66583	Aminotransferase, classes I and II, domain containing protein, expressed
LOC_Os04g03050	Exon	3.75	4.16658	OsSub34 - Putative Subtilisin homologue, expressed
LOC_Os02g44520	Intron	3.60065	-0.408434	OsSub19 - Putative Subtilisin homologue, expressed
LOC_Os08g29760	Intron	3.5625	1.76669	Membrane protein, putative, expressed
LOC_Os05g44900	Exon	3.33333	2.65416	Expressed protein
LOC_Os08g10670	Exon	3.28026	2.23638	Expressed protein
LOC_Os08g06659	Exon	3.19864	1.07769	Expressed protein
LOC_Os03g33012	Intron	3.16346	-0.194728	WRKY81, expressed
LOC_Os01g15770	Intron	3.15259	5.32971	Transmembrane protein 136, putative, expressed
LOC_Os04g17650	Intron	3.12448	2.63875	Sucrose synthase, putative, expressed
LOC_Os09g37240	Exon	3.02663	-1.04352	Glutathione S-transferase, C-terminal domain containing protein, expressed
LOC_Os09g09240	Exon	3.0012	4.10744	Retrotransposon protein, putative, Ty3-gypsy subclass, expressed
LOC_Os09g25810	Exon	2.97011	3.83396	Nodulin, putative, expressed
LOC_Os09g02690	Intron	2.9624	2.40045	Expressed protein
LOC_Os02g54110	Exon	2.90123	-0.77752	Expressed protein
LOC_Os04g33600	Exon	2.88826	2.87665	Hydrolase, alpha/beta fold family protein, putative, expressed
LOC_Os01g69080	Exon	2.886	-1.77265	Acyl-desaturase, chloroplast precursor, putative, expressed
LOC_Os03g58630	Intron	2.83558	1.15631	Thioredoxin, putative, expressed
LOC_Os02g05950	Exon	2.7656	1.22787	Phytosulfokine receptor precursor, putative, expressed
LOC_Os05g41550	Intron	2.73853	-0.276614	Expressed protein
LOC_Os03g47610	Exon	2.67422	-0.328136	Thiamine biosynthesis protein thiC, putative, expressed
LOC_Os02g51119	Intron	2.62778	-0.797862	Expressed protein
LOC_Os02g01550	Exon	2.57444	-1.02133	OsFBL6 - F-box domain and LRR containing protein, expressed
LOC_Os09g37600	Intron	2.54912	1.46453	Gibberellin receptor GID1L2, putative, expressed
LOC_Os06g05060	Exon	2.54293	-0.301472	ELF3 protein, putative, expressed
LOC_Os08g33340	Intron	2.49368	-0.445628	RAD23 DNA repair protein, putative, expressed
LOC_Os01g21820	Intron	2.49368	-0.769921	Preprotein translocase subunit secA, chloroplast precursor, putative
LOC_Os08g19980	Intron	2.45985	1.71855	NBS-LRR disease resistance protein, putative, expressed
LOC_Os02g07650	Exon	2.45969	1.20383	Zinc-binding protein, putative, expressed
LOC_Os02g32814	Intron	2.45035	-1.64747	Heavy metal-associated domain containing protein, expressed
LOC_Os01g68810	Exon	2.44755	-0.445551	Expressed protein
LOC_Os02g58210	Exon	2.43935	1.44162	JmjC domain containing protein, expressed
LOC_Os05g25180	Exon	2.42098	-0.417855	Zinc finger, C3HC4 type family protein, expressed
LOC_Os05g41490	Exon	2.41935	2.07951	DNA binding protein, putative, expressed
LOC_Os04g32920	Exon	2.36322	2.20646	Potassium transporter, putative, expressed
LOC_Os08g30810	Exon	2.33711	-0.324257	Puromycin-sensitive aminopeptidase, putative, expressed
LOC_Os03g06520	Exon	2.33333	1.34249	Sulfate transporter, putative, expressed
LOC_Os06g30950	Exon	2.27992	1.3493	Transporter-related, putative, expressed
LOC_Os04g49260	Intron	2.27273	1.66323	Expressed protein
LOC_Os01g56490	Intron	2.27273	-0.53813	Ubiquitin carboxyl-terminal hydrolase, putative, expressed
LOC_Os07g43020	Intron	2.1875	-0.757512	TRM112, putative, expressed
LOC_Os07g49270	Exon	2.18528	1.22373	AMP deaminase, putative, expressed
LOC_Os01g05660	Exon	2.18439	1.31066	Expressed protein
LOC_Os04g08400	Intron	2.16484	1.07769	Expressed protein
LOC_Os04g52200	Exon	2.16147	-0.795333	RNA recognition motif containing protein, putative, expressed
LOC_Os03g58960	Intron	2.16138	-0.282489	DHHC zinc finger domain containing protein, expressed
LOC_Os04g24290	Exon	2.15435	2.88528	Wall-associated receptor kinase 3 precursor, putative, expressed
LOC_Os03g50340	Exon	2.14703	-0.294957	Coatomer alpha subunit, putative, expressed
LOC_Os05g47770	Exon	2.12264	-0.750648	Serine/threonine-protein kinase At1g18390 precursor, putative, expressed
LOC_Os06g28340	Intron	2.12134	2.52413	Isoflavone reductase homolog IRL, putative, expressed
LOC_Os09g03630	Exon	2.09121	-0.632345	Ankyrin, putative, expressed
LOC_Os01g39260	Exon	2.09121	-0.24354	OsFtsH5 FtsH protease, homologue of AtFtsH4, expressed
LOC_Os02g26984	Intron	2.08954	-0.666897	Expressed protein
LOC_Os02g14530	Intron	2.07748	-0.47385	Protein kinase domain containing protein, expressed
LOC_Os08g19210	Exon	2.06876	-0.65478	Expressed protein
LOC_Os01g10280	Exon	2.06876	-0.783849	Phosphoribosylaminoimidazole carboxylase, chloroplast precursor, putative
LOC_Os08g33190	Exon	2.06402	-2.22636	Linker histone H1 and H5 family protein, expressed
LOC_Os01g21450	Exon	2.06402	-0.217654	Expressed protein
LOC_Os08g44160	Exon	2.04082	1.98633	Expressed protein
	The plants were grown hydroponically under P starvation (treatment, 0 ppm Pi) and P sufficient (control, 16 ppm Pi) conditions.
	*Fold change (>2, P=0.05) under P-starvation stress, compared to the level observed in root under control.

## Sheet: CG context
Supplementary Table S18: Hypermethylation of gene-body in CG context resulting in up- or down-regulation of the gene in root of NIL-23
Gene ID	Location of DMR	NIL-23, Root		Gene annotation
		Methylation level (Fold Change)*	Gene expression level (Fold Change)*
LOC_Os03g50970	Exon	4.05255	2.63696	Retrotransposon protein, putative, Ty1-copia subclass, expressed
LOC_Os07g39950	Exon	1.95333	1.08065	Integral membrane protein DUF6 containing protein, expressed
LOC_Os03g63810	Exon	1.87041	1.36835	WRKY80, expressed
LOC_Os06g03670	Exon	1.86946	1.24651	Dehydration-responsive element-binding protein, putative, expressed
LOC_Os08g05820	Exon	1.67213	2.49453	Retrotransposon protein, putative, Ty3-gypsy subclass, expressed
LOC_Os06g40170	Exon	1.64816	1.64644	Phospholipase D, putative, expressed
LOC_Os08g44040	Exon	1.58689	1.07849	Retrotransposon protein, putative, Ty3-gypsy subclass, expressed
LOC_Os06g28000	Exon	1.56764	3.99341	Carboxyl-terminal peptidase, putative, expressed
LOC_Os03g41438	Intron	1.52897	1.39974	Serpin domain containing protein, putative, expressed
LOC_Os02g10490	Exon	1.45772	2.24295	Expressed protein
LOC_Os05g32544	Intron	1.42959	1.11065	Glycosyltransferase, putative, expressed
LOC_Os06g46250	Intron	1.16434	2.40213	Expressed protein
LOC_Os04g55070	Exon	1.13133	8.36713	Gibberellin 20 oxidase 2, putative, expressed
LOC_Os04g55760	Exon	1.08944	1.49526	OsWAK55 - OsWAK receptor-like protein kinase, expressed
LOC_Os03g01720	Intron	0.955721	-0.769512	Protein binding protein, putative, expressed
LOC_Os05g06660	Exon	0.95	0.464364	OsSCP26 - Putative Serine Carboxypeptidase homologue, expressed
LOC_Os08g03620	Intron	0.92443	0.0507376	Tetratricopeptide repeat domain containing protein, expressed
LOC_Os01g57890	Exon	0.919754	0.0768323	Homeobox domain containing protein, expressed
LOC_Os03g01110	Exon	0.915	-0.326573	RNA methyltransferase, TrmH family protein, putative, expressed
LOC_Os03g08230	Exon	0.835572	0.104797	Sodium/calcium exchanger protein, putative, expressed
LOC_Os02g17292	Exon	0.824359	0.369602	Retrotransposon protein, putative, unclassified, expressed
LOC_Os09g24320	Intron	0.815677	0.167451	2-oxo acid dehydrogenases acyltransferase domain containing protein
LOC_Os09g27540	Exon	0.812413	-2.36571	Expressed protein
LOC_Os01g47560	Exon	0.812018	0.413609	WRKY16, expressed
LOC_Os03g37830	Exon	0.802469	0.166736	Potassium transporter, putative, expressed
LOC_Os02g16660	Exon	0.7956	-0.0147692	CbxX, chromosomal, putative, expressed
LOC_Os09g25650	Exon	0.780281	0.107406	GEX2, putative, expressed
LOC_Os04g21660	Exon	0.739795	0.244495	AAA-type ATPase family protein, putative, expressed
LOC_Os04g10260	Intron	0.725761	0.755602	Basic leucine zipper (OsbZIP) transcription factor, putative, expressed
LOC_Os04g10390	Exon	0.706317	0.755602	Phosphoesterase family protein, putative, expressed
LOC_Os04g43410	Exon	0.701646	-1.79811	Os4bglu18 - monolignol beta-glucoside homologue, expressed
LOC_Os03g18050	Exon	0.689507	0.755602	SMALL AUXIN-UP RNA 13 (SAUR13), putative, expressed
LOC_Os09g19950	Exon	0.673134	0.755602	LOB DOMAIN (LBD) transcription factor, putative, expressed
LOC_Os01g40870	Exon	0.642973	0.350836	Aldehyde dehydrogenase, putative, expressed
LOC_Os06g14520	Exon	0.637482	0.755602	Phosphoesterase family protein, putative, expressed
LOC_Os04g57920	Intron	0.616071	-0.115619	OsFBX154 - F-box domain containing protein, expressed
LOC_Os06g41100	Intron	0.586187	0.430977	Transcription factor, putative, expressed
LOC_Os06g12150	Exon	0.552014	0.528795	Shikimate kinase, putative, expressed
LOC_Os01g46200	Intron	0.551643	-0.25986	Expressed protein
LOC_Os06g46730	Exon	0.551289	0.178202	Expressed protein
LOC_Os06g12630	Intron	0.510525	-0.0769903	Glutathione S-transferase, N-terminal domain containing protein, expressed
LOC_Os08g03350	Exon	0.498196	-0.285755	Amino acid transporter, putative, expressed
LOC_Os01g52710	Exon	0.480218	0.755675	Glycosyl transferase 8 domain containing protein, putative, expressed
LOC_Os09g26160	Exon	0.469484	-0.176405	Glutamate receptor, putative, expressed
LOC_Os05g47790	Exon	0.45	0.230732	Expressed protein
LOC_Os03g37090	Exon	0.449802	0.246376	Expressed protein
LOC_Os05g28170	Exon	0.423226	0.180407	Expressed protein
LOC_Os01g58270	Exon	0.417231	0.755602	Subtilisin 7, putative, expressed
LOC_Os09g04160	Exon	0.416296	-0.411477	Expressed protein
LOC_Os06g37340	Exon	0.347491	0.0641415	Retrotransposon protein, putative, unclassified, expressed
LOC_Os07g12860	Exon	0.345909	0.755602	Phosphoesterase family protein, putative, expressed
LOC_Os09g24330	Intron	0.326923	-0.534375	TKL_IRAK_DUF26-lg.2 - DUF26 kinases have homology to DUF26 containing loci
LOC_Os01g26000	Exon	0.29538	0.271346	Expressed protein
LOC_Os02g14030	Intron	0.237434	0.755602	Phosphoesterase family protein, putative, expressed
LOC_Os02g32980	Exon	0.146886	0.666315	Expressed protein
	The plants were grown hydroponically under P starvation (treatment, 0 ppm Pi) and P sufficient (control, 16 ppm Pi) conditions.
	*Fold change (>2, P=0.05) under P-starvation stress, compared to the level observed in root under control.
