# Supplementary material for: Pup1 QTL Regulates Gene Expression Through Epigenetic Modification of DNA Under Phosphate Starvation Stress in Rice
Source: Front Plant Sci. 2022 May 31;13:871890. doi: 10.3389/fpls.2022.871890 (PMC9195100; doi:10.3389/fpls.2022.871890)
Supplement: Supplementary file 1 [file Data_Sheet_1.zip › Table S19.xlsx]

## Sheet: Sheet1
Supplementary Table S19: Expression evel of the genes involved in DNA (de)methylation in the contrasting rice genotypes
Gene ID	Pusa-44, Shoot (Fold Change)*	NIL-23, Shoot (Fold Change)*	Pusa-44, Root (Fold Change)*	NIL-23, Root (Fold Change)*	Gene Annotation	Gene name	Function
DNA methyltransferases
LOC_Os03g58400	2.55446	-1.41691	-4.02587	3.519	DNA methyltransferase, expressed	OsMET1a	Maintains CG methylation
LOC_Os10g01570	0.651724	-2.72536	-2.47983	3.33356	C-5 cytosine-specific DNA methylase, putative, expressed	OsCMT3	Maintains CHG methylation
LOC_Os03g12570	-1.20008	2.22921	3.23894	1.07769	Chromomethyltransferase 1, expressed	OsCMT1	Maintains CHG methylation
LOC_Os11g01810	NA	-6.6674	-1.33098	0.755602	Domains rearranged methylase 1, putative, expressed	OsDRM1a	CHH-specific methylation
LOC_Os12g01800	NA	-6.6674	-1.33098	0.755602	Domains rearranged methylase 1, putative, expressed	OsDRM1b	CHH-specific methylation
LOC_Os09g27060	1.10346	-1.57291	-1.47627	2.29129	Decrease in DNA Methylation 1, expressed	OsDDM1a	Maintenans cytosine methylation
LOC_Os03g51230	0.435499	-1.40247	-0.647175	0.886513	Decrease in DNA Methylation 1, expressed	OsDDM1b	Maintenans cytosine methylation
LOC_Os07g08500	0.294575	-0.844274	0.15387	-0.13287	DNA methyltransferase, putative, expressed	OsMET1b	Maintains CG methylation
LOC_Os05g13780	0.0039117	-0.192987	0.487343	-0.198736	C-5 cytosine-specific DNA methylase, putative, expressed	OsCMT2	Maintains CHG methylation
LOC_Os03g02010	-0.221962	-0.402889	-0.380324	-0.317294	DOMAINS REARRANGED METHYLASE 2, expressed	OsDRM2	CHH-specific methylation
LOC_Os05g04330	-0.210455	-0.127781	-0.127845	-0.339597	DOMAINS REARRANGED METHYLASE 3, expressed	OsDRM3	CHH-specific methylation
LOC_Os01g42630	-0.053134	-0.841947	-0.410817	-0.686755	DNA methyltransferase 2, putative, expressed	OsDNMT2	CHH-specific methylation
DNA glycosylases/demethylases
LOC_Os01g11900	-0.092216	-0.0927162	-0.189174	0.0895682	DNA glycosylase, expressed	OsDNG702	DNA demethylation
LOC_Os05g37410	0.416412	-0.184836	-0.0146681	-0.536429	DNA glycosylase, expressed, expressed	OsDNG704	DNA demethylation
LOC_Os02g29380	-0.251057	-0.607883	-0.161794	-0.625361	DEMETER-like DNA glycosylase, expressed	OsDML3a	DNA demethylation
LOC_Os05g37350	0.604845	-0.41882	-0.36297	-0.87918	DNA glycosylase, expressed, expressed	OsDNG701	DNA demethylation
RNA-dependent RNA polymerase
LOC_Os01g10130	0.674487	3.24352	1.89366	2.81575	RNA-dependent RNA polymerase, putative, expressed	OsRDR3a	RNA-directed DNA methylation
LOC_Os01g10140	-1.52105	-0.179737	-0.709679	-0.458596	RNA-dependent RNA polymerase, putative, expressed	OsRDR3b	RNA-directed DNA methylation
LOC_Os02g50330	-0.0753602	0.597245	-0.122899	-0.459122	RNA-dependent RNA polymerase, putative, expressed	OsRDR1	RNA-directed DNA methylation
LOC_Os04g39160	-0.11838	0.016766	0.126426	-0.720681	RNA-dependent RNA polymerase, putative, expressed	OsRDR2	RNA-directed DNA methylation
LOC_Os01g34350	-0.239097	0.237475	-0.440195	-0.789144	RNA-dependent RNA polymerase, putative, expressed	OsRDR6	RNA-directed DNA methylation
The plants were grown hydroponically under P starvation (treatment, 0 ppm Pi) and P sufficient (control, 16 ppm Pi) conditions.
*Fold change (>2, P=0.05) under P-starvation stress, compared to the level observed in root under control.
NA= Expression not detected
