# Supplementary material for: Pup1 QTL Regulates Gene Expression Through Epigenetic Modification of DNA Under Phosphate Starvation Stress in Rice
Source: Front Plant Sci. 2022 May 31;13:871890. doi: 10.3389/fpls.2022.871890 (PMC9195100; doi:10.3389/fpls.2022.871890)
Supplement: Supplementary file 1 [file Data_Sheet_1.zip › Table S20.xlsx]

## Sheet: Sheet1 (2)
Supplementary Table S20: Effect of cytosine methylation (in CHH context) in the genes for DNA (de)methylationgene on their expression in root of contrasting rice genotypes
	Pusa-44, Root				NIL-23, Root
Gene ID	Methylation level	Locatio of DMRs	Gene expression levl		Methylation level	Locatio of DMRs	Gene expression level	Gene Annotation	Gene name	Function
LOC_Os03g58400	1.62204	Promoter (1-2kb)	-4.02587		0.627745	Promoter (1-2kb)	3.519	DNA methyltransferase	OsMET1a	Maintains CG methylation
LOC_Os05g13780	1.14373	Promoter (1-2kb)	0.487343		0.977627	Promoter (<=1kb)	-0.198736	C-5 cytosine-specific DNA methylase	OsCMT2	Maintains CHG methylation
LOC_Os07g08500	1.24292	Promoter (1-2kb)	0.15387		2.42802	Promoter (1-2kb)	-0.13287	DNA methyltransferase, putative	OsMET1b	Maintains CG methylation
LOC_Os03g12570	0.90427	Exon	3.23894		0.849152	Exon	1.07769	Chromomethyltransferase 1	OsCMT1	Maintains CHG methylation
					0.290964	Promoter (<=1kb)
LOC_Os01g42630	0.903791	Promoter (<=1kb)	-0.410817		1.19964	Promoter (<=1kb)	-0.686755	DNA methyltransferase 2	OsDNMT2	CHH-specific methylation
LOC_Os05g04330	1.13012	Exon	-0.127845		0.7778	Promoter (<=1kb)	-0.339597	Domains Rearranged Methylase 3	OsDRM3	CHH-specific methylation
					1.10867	Exon
LOC_Os03g02010	0.893655	Promoter (1-2kb)	-0.320324		0.859296	Promoter (<=1kb)	-0.387294	Domains Rearranged Methylase 2	OsDRM2	CHH-specific methylation
					1.18242	Distal Intergenic
LOC_Os03g51230	0.871232	Promoter (1-2kb)	-0.647175		1.64365	Promoter (<=1kb)	-5.9	Decrease in DNA Methylation 1	OsDDM1b	Maintenans cytosine methylation
LOC_Os01g11900	0.888736	Promoter (<=1kb)	-0.189174		1.16321	Promoter (1-2kb)	0.0895682	DNA glycosylase	OsDNG702	DNA demethylation
					1.13775	Promoter (2-3kb)
LOC_Os02g29390	0.9272	Exon	-0.161794		0.305532	Promoter (<=1kb)	-0.625361	DEMETER-like DNA glycosylase	OsDML3a	DNA demethylation
LOC_Os05g37410	1.22404	Promoter (<=1kb)	-0.914668		1.70581	Promoter (2-3kb)	-0.536429	DNA glycosylase, expressed	OsDNG704	DNA demethylation
LOC_Os05g37350	2.04693	Promoter (<=1kb)	-0.36297		1.50407	Promoter (2-3kb)	-0.07918	DNA glycosylase, expressed	OsDNG701	DNA demethylation
LOC_Os09g27060	1.23979	Promoter (<=1kb)	-1.47627		0.0776267	Promoter (<=1kb)	2.29129	Decrease in DNA Methylation 1	OsDDM1a	Maintains cytosine methylation
LOC_Os02g50330	0.710962	Promoter (1-2kb)	-0.122899		0.897503	Promoter (1-2kb)	-0.459122	RNA-dependent RNA polymerase	OsRDR1	RNA-directed DNA methylation
LOC_Os04g39160	0.307206	Promoter (2-3kb)	0.126426		1.05896	Promoter (2-3kb)	-0.720681	RNA-dependent RNA polymerase	OsRDR2	RNA-directed DNA methylation
LOC_Os01g10130	1.43954	Promoter (2-3kb)	1.09366		1.06414	Promoter (2-3kb)	1.81575	RNA-dependent RNA polymerase	OsRDR3a	RNA-directed DNA methylation
LOC_Os01g10140	1.11011	Promoter (<=1kb)	-0.709679		1.16968	Promoter (<=1kb)	-0.858596	RNA-dependent RNA polymerase	OsRDR3b	RNA-directed DNA methylation
LOC_Os01g34350	0.775373	Promoter (2-3kb)	-0.440195		0.823805	3' UTR	-0.789144	RNA-dependent RNA polymerase	OsRDR6	RNA-directed DNA methylation
The plants were grown hydroponically under P starvation (treatment, 0 ppm Pi) and P sufficient (control, 16 ppm Pi) conditions.
*Fold change (>2, P=0.05) under P-starvation stress, compared to the level observed in root under control.
