# Supplementary material for: Pup1 QTL Regulates Gene Expression Through Epigenetic Modification of DNA Under Phosphate Starvation Stress in Rice
Source: Front Plant Sci. 2022 May 31;13:871890. doi: 10.3389/fpls.2022.871890 (PMC9195100; doi:10.3389/fpls.2022.871890)
Supplement: Supplementary file 1 [file Data_Sheet_1.zip › Table S3.xls]

## Sheet: combined
Supplementary Table S3: Effect of 5-methylcytosine level in CHH context on the gene expression in root of contrasting rice genotypes
Gene ID	Methylation in CHH context in Pusa-44, Root (Fold Change)	Gene expression in Pusa-44, Root (Log2 FC)		Methylation in CHH context in NIL-23, Root (Fold Change)	Gene expression in NIL-23, Root (Log2 FC)	Gee Annotation
LOC_Os01g02900	1.8029	-1.85589		0.420364	3.571	Glycosyltransferase, putative, expressed
LOC_Os01g18240	1.875	-1.32158		0.184706	1.97989	MYB family transcription factor, putative, expressed
LOC_Os01g62600	1.933	-2.32598		0.467654	2.7471	Laccase precursor protein, putative, expressed
LOC_Os02g42310	1.53141	-1.91619		0.631321	3.00145	OsSCP8 - Putative Serine Carboxypeptidase homologue
LOC_Os02g47150	1.62219	-2.36731		0.606809	2.76401	DNA topoisomerase 2, putative, expressed
LOC_Os03g04310	1.71651	-1.14121		0.270925	2.65854	bHLH transcription factor, putative, expressed
LOC_Os03g21730	1.6592	-2.87499		0.114904	2.10574	Receptor-like protein kinase precursor, putative
LOC_Os04g48760	2.02375	-1.82258		0.480263	3.10751	Leucine-rich repeat family protein, putative, expressed
LOC_Os06g14460	2.20523	-1.52202		0.611931	1.56469	Chromosome condensation protein like, putative
LOC_Os06g39750	1.57033	-1.28935		0.24534	1.19484	3-ketoacyl-CoA synthase, putative, expressed
LOC_Os07g26690	1.6	-1.63155		0.0723884	1.19785	Aquaporin protein, putative, expressed
LOC_Os07g43540	1.5	-2.10612		0	1.91309	ORC6 - putative origin recognition complex subunit 6
LOC_Os07g43970	1.5	-1.54462		0.5224	6.7317	Calmodulin-binding protein, putative, expressed
LOC_Os03g04360	0.56	2.79739		3.01	-3.36575	Phosphate transporter PHT1;7
LOC_Os04g10690	3.21	0.807201		0.74	4.40062	Phosphate transporter PHT1;5
LOC_Os01g70220	6.29	-1.09948		1.15	0.874457	Histone-lysine N-methyltransferase
LOC_Os03g58400	4.01	-4.02587		0.97	3.519	C-5 cytosine-specific DNA methylase
LOC_Os09g27060	4.16	-1.47627		0.98	2.29129	SNF2 family N-terminal domain containing protein
LOC_Os03g12760	4.03	-1.01102		0.88	2.52159	Helix-loop-helix DNA-binding domain containing protein
LOC_Os02g46780	2.45	-0.56241		0.25	5.10374	MYB family transcription factor, putative, expressed
LOC_Os01g43590	1.83	1.94176		0.41	4.84307	HSF-type DNA-binding domain containing protein
The plants were grown hydroponically under P starvation (treatment, 0 ppm Pi) and P sufficient (control, 16 ppm Pi) conditions.
*Fold change (>2, P=0.05) under P-starvation stress, compared to the level observed in root under control.
