# Supplementary material for: Pup1 QTL Regulates Gene Expression Through Epigenetic Modification of DNA Under Phosphate Starvation Stress in Rice
Source: Front Plant Sci. 2022 May 31;13:871890. doi: 10.3389/fpls.2022.871890 (PMC9195100; doi:10.3389/fpls.2022.871890)
Supplement: Supplementary file 1 [file Data_Sheet_1.zip › Table S4.xlsx]

## Sheet: Sheet1 (2)
Supplementary Table S4: Effect of cytosine methylation in CHH context at different part of the gene on its expression in root of contrasting rice genotypes
	Pusa-44, Root				NIL-23, Root
Gene ID	Methylation level (Fold Change)*	Locatio of DMCs	Gene expression level (Fold Change)*		Methylation level (Fold Change)*	Locatio of DMCs	Gene expression level (Fold Change)*	Gene Annotation
LOC_Os03g04360	0.5	Promoter (<=1kb)	2.79739		1.67335	Promoter (1-2kb)	-3.36575	Phosphate transporter PHT1;7
	0.692308	Promoter (<=1kb)			1.34347	Promoter (<=1kb)
	0.559228	Promoter (<=1kb)
LOC_Os04g10690	0.909273	Promoter (<=1kb)	0.807201		0.736725	Promoter (1-2kb)	4.40062	Phosphate transporter PHT1;5
	1.09093	Promoter (1-2kb)
	1.20729	Promoter (2-3kb)
LOC_Os01g70220	0.851679	Distal Intergenic	-1.09948		1.1468	Promoter (1-2kb)	0.874457	Histone-lysine N-methyltransferase
	1.16598	Promoter (<=1kb)
	0.181799	Promoter (<=1kb)
	1.21041	Promoter (<=1kb)
	0.935909	Promoter (1-2kb)
	1.10412	Promoter (2-3kb)
	0.839207	Exon
LOC_Os03g58400	0.690195	Promoter (2-3kb)	-4.02587		0.827745	Promoter (<=1kb)	3.519	C-5 cytosine-specific DNA methylase
	1.62204	Promoter (1-2kb)			0.881561	Promoter (<=1kb)
	0.894856	Promoter (<=1kb)			1.25531	Promoter (<=1kb)
	0.813438	Promoter (1-2kb)
LOC_Os09g27060	1.14373	Promoter (1-2kb)	-1.47627		0.677627	Promoter (<=1kb)	2.29129	SNF2 family N-terminal domain containing protein
	1.23979	Promoter (<=1kb)			0.922347	Promoter (<=1kb)
	0.6967	Promoter (<=1kb)			1.38457	Promoter (<=1kb)
	1.08085	Promoter (<=1kb)
LOC_Os03g12760	2.53437	Promoter (1-2kb)	-1.01102		0.880827	Promoter (1-2kb)	2.52159	Helix-loop-helix DNA-binding domain containing protein
	1.50193	Promoter (2-3kb)			1.27169	Promoter (2-3kb)
LOC_Os02g46780	2.448	Promoter (<=1kb)	-0.56241		2.66528	Promoter (1-2kb)	5.10374	MYB family transcription factor, putative, expressed
					0	Promoter (<=1kb)
					1.24764	Promoter (<=1kb)
LOC_Os01g43590	1.2612	Promoter (2-3kb)	1.94176		0.405109	Promoter (<=1kb)	4.84307	HSF-type DNA-binding domain containing protein
	1.82861	Promoter (<=1kb)
LOC_Os03g56140	1.16818	Distal Intergenic	2.61383		1.13383	Promoter (1-2kb)	2.07791	Homeobox protein rough sheath 1, putative, expressed
	0.823678	Promoter (2-3kb)			0.414079	Exon
	0.899273	Promoter (<=1kb)
	0.904901	Promoter (<=1kb)
	2.49644	Exon
The plants were grown hydroponically under P starvation (treatment, 0 ppm Pi) and P sufficient (control, 16 ppm Pi) conditions.
*Fold change (>2, p=0.05) under P-starvation stress, compared to the level observed in root under control.
