# Supplementary material for: Pup1 QTL Regulates Gene Expression Through Epigenetic Modification of DNA Under Phosphate Starvation Stress in Rice
Source: Front Plant Sci. 2022 May 31;13:871890. doi: 10.3389/fpls.2022.871890 (PMC9195100; doi:10.3389/fpls.2022.871890)
Supplement: Supplementary file 1 [file Data_Sheet_1.zip › Table S5 and S6.xlsx]

## Sheet: Hypomethylation
Supplementary Table S5: Genes hypomethylated/demethylated in CHH context resulting in up-regulated expression of the gene in root of NIL-23
Gene ID	Location of DMR	NIL-23, Root		Gene Annotation
		Methylation level (Fold Change)*	Gene expression level (Fold Change)*
LOC_Os01g01430	Promoter (2-3kb)	0.228533	3.23245	No apical meristem protein, putative, expressed
LOC_Os01g01610	Promoter (<=1kb)	0.293178	2.63107	IscA-like iron-sulfur assembly protein, mitochondrial precursor, putative, expressed
LOC_Os01g01890	Promoter (1-2kb)	0	3.47155	Expressed protein
LOC_Os01g02110	Promoter (1-2kb)	0	0.755602	Phosphoesterase family protein, putative, expressed
LOC_Os01g02900	Promoter (2-3kb)	0.420364	3.571	Glycosyltransferase, putative, expressed
LOC_Os01g06580	Promoter (1-2kb)	0	2.77957	Fasciclin domain containing protein, expressed
LOC_Os01g06920	Promoter (<=1kb)	0.421892	5.43636	Resistance protein SlVe1 precursor, putative, expressed
LOC_Os01g08150	Promoter (<=1kb)	0.122549	3.76536	Expressed protein
LOC_Os01g11790	Promoter (<=1kb)	0.172414	0.755602	Phosphoesterase family protein, putative, expressed
LOC_Os01g16400	Promoter (1-2kb)	0.452489	NA	Retrotransposon protein, putative, unclassified, expressed
LOC_Os01g18800	Distal Intergenic	0.28112	2.09715	CAMK_KIN1/SNF1/Nim1_like.9 - CAMK includes calcium/calmodulin depedent protein kinases
LOC_Os01g19020	Promoter (1-2kb)	0.488083	3.62892	Peroxidase precursor, putative, expressed
LOC_Os01g22640	Promoter (<=1kb)	0.490239	3.35213	GDSL-like lipase/acylhydrolase, putative, expressed
LOC_Os01g24820	Promoter (2-3kb)	0.407121	NA	Retrotransposon protein, putative, unclassified, expressed
LOC_Os01g32770	Promoter (1-2kb)	0	3.40096	DUF260 domain containing protein, putative, expressed
LOC_Os01g41120	Promoter (<=1kb)	0.24	2.92768	Retrotransposon protein, putative, Ty3-gypsy subclass, expressed
LOC_Os01g43010	Promoter (1-2kb)	0	3.63352	Transposon protein, putative, unclassified, expressed
LOC_Os01g43110	Promoter (1-2kb)	0.492153	2.10059	Expressed protein
LOC_Os01g43280	Distal Intergenic	0.0893508	2.03341	Hydroquinone glucosyltransferase, putative, expressed
LOC_Os01g43590	Promoter (<=1kb)	0.274154	4.84307	HSF-type DNA-binding domain containing protein, expressed
LOC_Os01g43851	Promoter (1-2kb)	0.4727	5.69158	Cytochrome P450 72A1, putative, expressed
LOC_Os01g44970	Promoter (1-2kb)	0.473143	3.4015	Polygalacturonase, putative, expressed
LOC_Os01g46350	Promoter (1-2kb)	0	4.84457	Proteins of unknown function domain containing protein, expressed
LOC_Os01g46410	Promoter (1-2kb)	0.492182	0.755602	Phosphoesterase family protein, putative, expressed
LOC_Os01g46950	Promoter (1-2kb)	0.439408	2.11466	Aldose 1-epimerase, putative, expressed
LOC_Os01g47470	Distal Intergenic	0.266667	2.44842	Serine/threonine-protein kinase, putative, expressed
LOC_Os01g48446	Promoter (<=1kb)	0.487439	2.77934	No apical meristem protein, putative, expressed
LOC_Os01g49210	Promoter (2-3kb)	0.34124	4.57001	Expressed protein
LOC_Os01g51140	Downstream (<1kb)	0.369775	3.00474	Helix-loop-helix DNA-binding domain containing protein, expressed
LOC_Os01g57560	Promoter (1-2kb)	0	2.11156	Serine/threonine-protein kinase receptor precursor, putative, expressed
LOC_Os01g57690	Promoter (<=1kb)	0.466418	0.755602	Phosphoesterase family protein, putative, expressed
LOC_Os01g58420	Promoter (<=1kb)	0.324144	4.48163	AP2 domain containing protein, expressed
LOC_Os01g58610	Promoter (2-3kb)	0.102624	2.53832	Phosphoglycerate kinase protein, putative, expressed
LOC_Os01g59150	Promoter (2-3kb)	0.373801	3.17032	Tubulin/FtsZ domain containing protein, putative, expressed
LOC_Os01g60800	Promoter (<=1kb)	0.245518	2.01256	Expressed protein
LOC_Os01g61760	Promoter (<=1kb)	0.116781	2.16547	Myosin heavy chain-related, putative, expressed
LOC_Os01g62600	Promoter (2-3kb)	0.467654	0.755602	Phosphoesterase family protein, putative, expressed
LOC_Os01g63200	Promoter (<=1kb)	0.446108	NA	Retrotransposon protein, putative, unclassified, expressed
LOC_Os01g63580	Promoter (2-3kb)	0.348148	2.35231	Glycerol-3-phosphate acyltransferase, putative, expressed
LOC_Os01g65460	Exon	0.471129	2.27384	Beta-galactosidase precursor, putative, expressed
LOC_Os01g67364	Distal Intergenic	0.428504	2.83958	Retrotransposon protein, putative, Ty3-gypsy subclass, expressed
LOC_Os01g71280	Promoter (1-2kb)	0	3.7981	Glycerol-3-phosphate dehydrogenase, putative, expressed
LOC_Os01g72910	Promoter (<=1kb)	0.230091	1.5236	Vacuolar protein sorting-associating protein 4B, putative, expressed
LOC_Os02g05744	Promoter (1-2kb)	0.487524	2.38431	Endoglucanase, putative, expressed
LOC_Os02g13555	Promoter (1-2kb)	0.3332	2.47212	Expressed protein
LOC_Os02g13710	Distal Intergenic	0.222843	3.08002	Ethylene-responsive transcription factor TINY, putative, expressed
LOC_Os02g17620	Distal Intergenic	0.25	5.10578	Isochorismatase family protein, putative, expressed
LOC_Os02g17780	Promoter (1-2kb)	0.228	5.55409	Ent-kaurene synthase, chloroplast precursor, putative, expressed
LOC_Os02g19820	Downstream (2-3kb)	0.336646	2.08275	Nodulin MtN3 family protein, putative, expressed
LOC_Os02g20920	Promoter (<=1kb)	0.171838	2.7027	Expressed protein
LOC_Os02g21300	Promoter (1-2kb)	0	0.755602	Phosphoesterase family protein, putative, expressed
LOC_Os02g28660	Promoter (2-3kb)	0.425532	4.84507	Dirigent, putative, expressed
LOC_Os02g37250	Promoter (2-3kb)	0.220506	0.755602	Phosphoesterase family protein, putative, expressed
LOC_Os02g41580	Promoter (<=1kb)	0.5	3.42298	CAMK_CAMK_like.14 - CAMK includes calcium/calmodulin depedent protein kinases, expressed
LOC_Os02g42150	Distal Intergenic	0.45	1.5236	Vacuolar protein sorting-associating protein 4B, putative, expressed
LOC_Os02g42660	Promoter (1-2kb)	0.454545	2.61468	Expressed protein
LOC_Os02g43820	Promoter (2-3kb)	0.250564	3.66279	AP2 domain containing protein, expressed
LOC_Os02g44108	Promoter (1-2kb)	0	6.72999	Expansin precursor, putative, expressed
LOC_Os02g44490	Promoter (<=1kb)	0.348626	NA	Retrotransposon protein, putative, unclassified, expressed
LOC_Os02g44654	Promoter (1-2kb)	0.414736	5.61042	GNS1/SUR4 membrane family protein, putative, expressed
LOC_Os02g45760	Promoter (<=1kb)	0.0723394	NA	Retrotransposon protein, putative, unclassified, expressed
LOC_Os02g45890	Promoter (<=1kb)	0.305983	0.755602	Phosphoesterase family protein, putative, expressed
LOC_Os02g50950	Promoter (2-3kb)	0.392089	NA	Retrotransposon protein, putative, unclassified, expressed
LOC_Os02g51320	Distal Intergenic	0.454545	3.05758	Fruit bromelain precursor, putative, expressed
LOC_Os02g52190	Downstream (<1kb)	0.333333	NA	Retrotransposon protein, putative, unclassified, expressed
LOC_Os02g56860	Distal Intergenic	0.459559	3.24927	3-ketoacyl-CoA synthase, putative, expressed
LOC_Os03g01590	Promoter (<=1kb)	0.0176991	NA	Retrotransposon protein, putative, unclassified, expressed
LOC_Os03g02820	Promoter (1-2kb)	0.346117	3.58186	Expressed protein
LOC_Os03g04310	Promoter (<=1kb)	0.270925	2.65854	bHLH transcription factor, putative, expressed
LOC_Os03g05750	Promoter (<=1kb)	0.438048	3.20245	Heavy-metal-associated domain-containing protein, putative, expressed
LOC_Os03g08150	Promoter (1-2kb)	0	NA	Retrotransposon protein, putative, unclassified, expressed
LOC_Os03g08200	Promoter (1-2kb)	0	NA	Retrotransposon protein, putative, unclassified, expressed
LOC_Os03g08330	Promoter (<=1kb)	0.5	6.1658	ZIM domain containing protein, putative, expressed
LOC_Os03g08550	Promoter (1-2kb)	0	2.3204	STRUBBELIG-RECEPTOR FAMILY 6 precursor, putative, expressed
LOC_Os03g08560	Downstream (<1kb)	0.333333	2.72368	Plasma membrane ATPase, putative, expressed
LOC_Os03g12250	Promoter (2-3kb)	0.0415603	3.32187	A typical receptor-like kinase MARK, putative, expressed
LOC_Os03g12510	Promoter (<=1kb)	0.5	2.45291	Non-symbiotic hemoglobin 2, putative, expressed
LOC_Os03g13040	Distal Intergenic	0.482785	3.44222	Haemolysin-III, putative, expressed
LOC_Os03g15530	Promoter (1-2kb)	0.288889	3.77927	Expressed protein
LOC_Os03g16170	Promoter (1-2kb)	0	NA	Retrotransposon protein, putative, unclassified, expressed
LOC_Os03g18480	Promoter (<=1kb)	0.467673	4.84457	Proteins of unknown function domain containing protein, expressed
LOC_Os03g19780	Promoter (2-3kb)	0.184194	2.07861	Expressed protein
LOC_Os03g21160	Promoter (2-3kb)	0.279263	NA	Retrotransposon protein, putative, unclassified, expressed
LOC_Os03g21730	Promoter (2-3kb)	0.114904	2.10574	Receptor-like protein kinase precursor, putative, expressed
LOC_Os03g22600	Distal Intergenic	0.465116	2.14276	Serine carboxypeptidase, putative, expressed
LOC_Os03g24910	Promoter (2-3kb)	0.450892	2.38447	Nodulation protein-related, putative, expressed
LOC_Os03g28380	Promoter (<=1kb)	0.2857	NA	Retrotransposon protein, putative, unclassified, expressed
LOC_Os03g29194	Promoter (<=1kb)	0.295699	1.08065	Integral membrane protein DUF6 containing protein, expressed
LOC_Os03g39560	Promoter (<=1kb)	0.4	NA	Retrotransposon protein, putative, unclassified, expressed
LOC_Os03g49600	Promoter (1-2kb)	0	2.60604	Os3bglu7 - beta-glucosidase, exo-beta-glucanse, expressed
LOC_Os03g49830	Promoter (<=1kb)	0.409836	2.13721	Expressed protein
LOC_Os03g56784	Promoter (2-3kb)	0.4	3.10742	Expressed protein
LOC_Os03g57490	Promoter (1-2kb)	0	NA	Retrotransposon protein, putative, unclassified, expressed
LOC_Os03g62100	Promoter (1-2kb)	0.379248	NA	Retrotransposon protein, putative, unclassified, expressed
LOC_Os04g10590	Distal Intergenic	0.194378	1.39979	Cytochrome P450, putative, expressed
LOC_Os04g10924	Exon	0.411805	NA	Retrotransposon protein, putative, unclassified, expressed
LOC_Os04g11300	Promoter (1-2kb)	0.339672	NA	Retrotransposon protein, putative, unclassified, expressed
LOC_Os04g19140	Distal Intergenic	0.465116	2.01187	Expressed protein
LOC_Os04g22720	Exon	0.443766	2.03311	Expressed protein
LOC_Os04g28260	Promoter (1-2kb)	0.393427	2.14572	Kinesin motor domain domain containing protein, expressed
LOC_Os04g29000	Promoter (<=1kb)	0.44405	0.755602	Phosphoesterase family protein, putative, expressed
LOC_Os04g34570	Exon	0.242105	0.608795	Expressed protein
LOC_Os04g35430	Promoter (<=1kb)	0.263158	6.87962	PHD-finger domain containing protein, expressed
LOC_Os04g37430	Promoter (1-2kb)	0	2.07871	Lipoxygenase protein, putative, expressed
LOC_Os04g39489	Intron	0.364229	2.16218	Amino acid transporter, putative, expressed
LOC_Os04g41810	Promoter (<=1kb)	0.315367	3.79122	Expressed protein
LOC_Os04g44640	Promoter (1-2kb)	0.0714286	2.12208	Ulp1 protease family, C-terminal catalytic domain containing protein, expressed
LOC_Os04g45340	Exon	0.1	5.77048	Expressed protein
LOC_Os04g47300	Promoter (<=1kb)	0.430184	2.13566	CAMK_CAMK_like.26 - CAMK includes calcium/calmodulin depedent protein kinases, expressed
LOC_Os04g48760	Promoter (1-2kb)	0.480263	NA	Retrotransposon protein, putative, unclassified, expressed
LOC_Os04g49500	3' UTR	0.318934	6.19324	U-box domain-containing protein, putative, expressed
LOC_Os04g50020	Promoter (1-2kb)	0	NA	Retrotransposon protein, putative, unclassified, expressed
LOC_Os04g50770	Distal Intergenic	0.247135	2.24966	MYB family transcription factor, putative, expressed
LOC_Os04g55280	Promoter (<=1kb)	0.346	1.5236	Vacuolar protein sorting-associating protein 4B, putative, expressed
LOC_Os04g55750	Promoter (2-3kb)	0.222966	0.755602	Phosphoesterase family protein, putative, expressed
LOC_Os04g56060	Promoter (<=1kb)	0.433135	4.64364	Protein kinase domain containing protein, expressed
LOC_Os04g58720	Promoter (1-2kb)	0.331731	2.04534	Anthranilate phosphoribosyltransferase, putative, expressed
LOC_Os04g58810	Promoter (1-2kb)	0	3.78299	CAF1 family ribonuclease containing protein, putative, expressed
LOC_Os05g02820	Promoter (<=1kb)	0.448906	2.75463	Protein transport protein-related, putative, expressed
LOC_Os05g03174	Promoter (2-3kb)	0.478068	3.56897	Glycosyltransferase family 43 protein, putative, expressed
LOC_Os05g08430	Promoter (<=1kb)	0.391359	2.75781	Boron transporter protein, putative, expressed
LOC_Os05g10710	Promoter (<=1kb)	0.435345	3.47279	Retrotransposon protein, putative, unclassified, expressed
LOC_Os05g11160	Distal Intergenic	0.204848	NA	Retrotransposon protein, putative, unclassified, expressed
LOC_Os05g13460	Promoter (1-2kb)	0.322993	1.66703	Expressed protein
LOC_Os05g13580	Promoter (<=1kb)	0.5	4.32654	OsCML18 - Calmodulin-related calcium sensor protein, expressed
LOC_Os05g19570	Promoter (2-3kb)	0.304545	0.755602	Phosphoesterase family protein, putative, expressed
LOC_Os05g23800	Promoter (1-2kb)	0	3.40151	RNA recognition motif containing protein, putative, expressed
LOC_Os05g29880	Promoter (<=1kb)	0.445895	2.86467	3-hydroxyacyl-CoA dehydrogenase, putative, expressed
LOC_Os05g31550	Promoter (1-2kb)	0.25872	0.755602	Phosphoesterase family protein, putative, expressed
LOC_Os05g31620	Promoter (2-3kb)	0.231401	2.19483	OsCML15 - Calmodulin-related calcium sensor protein, expressed
LOC_Os05g31750	Promoter (1-2kb)	0.242773	2.40079	Annexin, putative, expressed
LOC_Os05g32170	Promoter (1-2kb)	0	2.06122	TKL_IRAK_CR4L.5 - The CR4L subfamily has homology with Crinkly4, expressed
LOC_Os05g33130	Promoter (1-2kb)	0.491453	NA	Retrotransposon protein, putative, unclassified, expressed
LOC_Os05g34980	Promoter (<=1kb)	0.2857	2.118	Amino acid transporter, putative, expressed
LOC_Os05g35070	Promoter (1-2kb)	0.319163	7.89609	Multicopper oxidase domain containing protein, expressed
LOC_Os05g36050	Promoter (2-3kb)	0.467	2.75257	Serine/threonine-protein kinase, putative, expressed
LOC_Os05g39850	Promoter (1-2kb)	0	2.29112	MCM3 - Putative minichromosome maintenance MCM complex subunit 3, expressed
LOC_Os05g41780	Downstream (<1kb)	0.333333	2.20709	AP2 domain containing protein, expressed
LOC_Os05g44170	Promoter (1-2kb)	0	2.4976	Cyclic phosphodiesterase, putative, expressed
LOC_Os05g46480	Promoter (1-2kb)	0.438247	NA	Retrotransposon protein, putative, unclassified, expressed
LOC_Os05g46610	Promoter (<=1kb)	0.5	3.38009	MYB-like DNA-binding domain containing protein, putative, expressed
LOC_Os05g48140	Promoter (1-2kb)	0.452407	2.66359	Cysteine proteinase inhibitor precursor protein, putative, expressed
LOC_Os05g48900	Promoter (1-2kb)	0	3.771	Fasciclin domain containing protein, expressed
LOC_Os05g49760	Promoter (1-2kb)	0	2.49227	Dehydrogenase, putative, expressed
LOC_Os05g50910	Promoter (<=1kb)	0.416835	2.49935	Extra-large G-protein-related, putative, expressed
LOC_Os06g02360	Promoter (1-2kb)	0	3.03234	Skp1 family, dimerisation domain containing protein, expressed
LOC_Os06g09420	Distal Intergenic	0.398342	3.93573	B3 DNA binding domain containing protein, expressed
LOC_Os06g11660	Promoter (2-3kb)	0.465739	4.24829	Phosphate-induced protein 1 conserved region domain containing protein, expressed
LOC_Os06g32020	Promoter (1-2kb)	0.046282	0.755602	Phosphoesterase family protein, putative, expressed
LOC_Os06g33880	Distal Intergenic	0.397379	2.60318	Expressed protein
LOC_Os06g34950	Promoter (1-2kb)	0	3.24855	Transposon protein, putative, Mutator sub-class, expressed
LOC_Os06g35960	Promoter (<=1kb)	0.223684	5.2885	HSF-type DNA-binding domain containing protein, expressed
LOC_Os06g40070	Promoter (1-2kb)	0.496252	7.69198	CHIT5 - Chitinase family protein precursor, expressed
LOC_Os06g40920	Promoter (<=1kb)	0.350713	4.60243	THION2 - Plant thionin family protein precursor, expressed
LOC_Os06g44680	Promoter (2-3kb)	0.145556	4.10575	Glycosyl hydrolase family 10 protein, putative, expressed
LOC_Os06g45990	Promoter (1-2kb)	0.337595	3.33591	Patellin-5, putative, expressed
LOC_Os06g46500	Promoter (1-2kb)	0.36452	4.46498	Monocopper oxidase, putative, expressed
LOC_Os06g46670	Promoter (1-2kb)	0.2756	2.23515	Glutamate receptor, putative, expressed
LOC_Os06g51320	Distal Intergenic	0.434556	3.42956	GASR8 - Gibberellin-regulated GASA/GAST/Snakin family protein precursor, expressed
LOC_Os07g01860	Promoter (<=1kb)	0.340925	2.02749	Expressed protein
LOC_Os07g04180	Promoter (1-2kb)	0	2.8087	Amino acid transporter, putative, expressed
LOC_Os07g04560	Promoter (<=1kb)	0.25795	2.20233	No apical meristem protein, putative, expressed
LOC_Os07g06680	Promoter (1-2kb)	0	2.73114	Fasciclin domain containing protein, expressed
LOC_Os07g14340	Promoter (<=1kb)	0.4375	NA	Retrotransposon protein, putative, unclassified, expressed
LOC_Os07g26660	Promoter (<=1kb)	0.460566	NA	Retrotransposon protein, putative, unclassified, expressed
LOC_Os07g31194	Promoter (<=1kb)	0.320948	2.38316	Expressed protein
LOC_Os07g32340	Exon	0.331087	2.0689	Retrotransposon protein, putative, unclassified, expressed
LOC_Os07g32390	Exon	0.395467	2.40569	Targeting protein-related, putative, expressed
LOC_Os07g36500	Promoter (<=1kb)	0.488385	2.92043	Core histone H2A/H2B/H3/H4 domain containing protein, putative, expressed
LOC_Os07g38840	Promoter (<=1kb)	0.303059	2.68807	Expressed protein
LOC_Os07g39210	Promoter (<=1kb)	0.416667	2.23404	Expressed protein
LOC_Os07g42590	Promoter (1-2kb)	0.343832	2.27143	OsFBX258 - F-box domain containing protein, expressed
LOC_Os07g44140	Promoter (1-2kb)	0.431416	3.06256	Cytochrome P450 72A1, putative, expressed
LOC_Os07g44280	Promoter (1-2kb)	0	0.755602	Phosphoesterase family protein, putative, expressed
LOC_Os07g47250	Promoter (<=1kb)	0.0704868	8.1625	Lipase precursor, putative, expressed
LOC_Os08g17784	3' UTR	0.294495	9.15206	Purple acid phosphatase, putative, expressed
LOC_Os08g20420	Promoter (1-2kb)	0.0878049	10.3882	MGD2, putative, expressed
LOC_Os08g24790	Intron	0.432929	0.755602	Phosphoesterase family protein, putative, expressed
LOC_Os08g39860	Promoter (<=1kb)	0.285408	2.04753	Os8bglu27 - beta-glucosidase homologue, similar to Os4bglu12 exoglucanase, expressed
LOC_Os08g43120	Promoter (<=1kb)	0.465839	2.19678	Plant PDR ABC transporter associated domain containing protein, expressed
LOC_Os08g44020	Promoter (<=1kb)	0.482739	3.60326	Rhamnogalacturonate lyase, putative, expressed
LOC_Os09g06220	Promoter (1-2kb)	0.471692	0.755602	Phosphoesterase family protein, putative, expressed
LOC_Os09g08120	Promoter (<=1kb)	0.389045	0.238631	WRKY102, expressed
LOC_Os09g14550	Promoter (<=1kb)	0.304	0.857561	Retrotransposon protein, putative, Ty1-copia subclass, expressed
LOC_Os09g18360	Promoter (<=1kb)	0.496259	3.66336	Expressed protein
LOC_Os09g18450	Promoter (1-2kb)	0.354555	2.43137	Class I glutamine amidotransferase, putative, expressed
LOC_Os09g24840	Promoter (<=1kb)	0.464642	0.551288	Metallothionein, putative, expressed
LOC_Os09g25190	Promoter (1-2kb)	0.09274	2.05882	Protein binding protein, putative, expressed
LOC_Os09g25720	Promoter (<=1kb)	0.451264	2.07962	Glycine-rich cell wall structural protein 2 precursor, putative, expressed
LOC_Os09g29740	Promoter (1-2kb)	0.448299	0.755602	Phosphoesterase family protein, putative, expressed
LOC_Os09g30486	Promoter (1-2kb)	0.481951	NA	Retrotransposon protein, putative, unclassified, expressed
LOC_Os09g35630	Promoter (1-2kb)	0	3.69066	BAG domain-containing protein, putative, expressed
LOC_Os09g37180	Distal Intergenic	0.491328	3.23185	Transferase family protein, putative, expressed
LOC_Os09g37870	Promoter (2-3kb)	0.123263	2.2087	Expressed protein
LOC_Os09g37910	Promoter (1-2kb)	0.498803	2.90367	HMG1/2, putative, expressed
LOC_Os09g39490	Promoter (<=1kb)	0.401029	2.76396	Histone-like transcription factor and archaeal histone, putative, expressed
	The plants were grown hydroponically under P starvation (treatment, 0 ppm Pi) and P sufficient (control, 16 ppm Pi) conditions.
	*Fold change (>2, P=0.05) under P-starvation stress, compared to the level observed in root under control.

## Sheet: Hypermethylation
Supplementary Table S6: Genes hypermethylated CHH context causing down-regulated expression in root of NIL-23
Gene ID	Location of DMR	NIL-23, Root		Gene Annotation
		Methylation level (Fold Change)*	Gene expression level (Fold Change)*
LOC_Os03g24339	Promoter (<=1kb)	35.3425	-0.249366	PWWP domain containing protein, expressed
LOC_Os03g11980	Promoter (<=1kb)	29.4471	-0.809858	Beta-hexosaminidase precursor, putative, expressed
LOC_Os02g15870	Promoter (<=1kb)	25.5791	-0.412357	Molybdenum cofactor biosynthesis protein 1, putative, expressed
LOC_Os01g72690	Promoter (<=1kb)	21.7066	-0.162623	NAD kinase, putative, expressed
LOC_Os01g49440	Promoter (<=1kb)	19.3837	-5.27179	Expressed protein
LOC_Os09g24416	Promoter (<=1kb)	19.0721	-1.83783	Chloroplast 30S ribosomal protein S3, putative, expressed
LOC_Os03g27120	Promoter (1-2kb)	17.7598	-1.27948	ICE-like protease p20 domain containing protein, putative, expressed
LOC_Os03g02410	Promoter (<=1kb)	16.0261	-0.538151	GHMP kinases ATP-binding protein, putative, expressed
LOC_Os02g04840	Promoter (<=1kb)	14.2762	-0.459155	GHMP kinases ATP-binding protein, putative, expressed
LOC_Os03g47790	Intron	11.3921	-0.332049	Transposon protein, putative, unclassified, expressed
LOC_Os02g34960	Promoter (<=1kb)	10.9244	-0.687842	Pentatricopeptide, putative, expressed
LOC_Os02g13530	Promoter (<=1kb)	10.5932	-0.84154	40S ribosomal protein S24, putative, expressed
LOC_Os03g62910	Downstream (2-3kb)	10	-0.493119	Expressed protein
LOC_Os01g47800	Promoter (<=1kb)	9.87033	-0.466225	AAA-type ATPase family protein, putative, expressed
LOC_Os09g32180	Promoter (<=1kb)	9.87033	-1.15652	Expressed protein
LOC_Os02g03050	Promoter (2-3kb)	9.83916	-0.613715	Dimethyladenosine transferase, putative, expressed
LOC_Os06g40950	Promoter (2-3kb)	9.58773	-0.644067	DNA-directed RNA polymerase I subunit RPA1, putative, expressed
LOC_Os01g04450	Promoter (2-3kb)	9.38086	-0.502599	OsWAK2 - OsWAK receptor-like cytoplasmic kinase OsWAK-RLCK, expressed
LOC_Os08g15460	Promoter (2-3kb)	9.38086	-1.03834	Preprotein translocase subunit secY, putative, expressed
LOC_Os02g52260	Promoter (<=1kb)	8.99317	-0.569984	Expressed protein
LOC_Os01g13190	Promoter (<=1kb)	8.24574	-0.251544	Histidinol dehydrogenase, chloroplast precursor, putative, expressed
LOC_Os08g23360	Promoter (<=1kb)	8.24574	-0.408266	Signal recognition particle 68 kDa protein, putative, expressed
LOC_Os02g26400	Promoter (<=1kb)	8.16955	-2.2718	Nuclease, EndA/NucM family protein, expressed
LOC_Os03g04410	Promoter (<=1kb)	7.91667	-0.464568	Aconitate hydratase protein, putative, expressed
LOC_Os01g42950	Distal Intergenic	7.63833	-0.477765	Protein kinase family protein, putative, expressed
LOC_Os09g24460	Distal Intergenic	7.63833	-0.668831	Expressed protein
LOC_Os07g16950	Promoter (<=1kb)	7.6	-0.436568	Mak16 protein domain containing protein, expressed
LOC_Os04g55650	Promoter (<=1kb)	7.5	-0.20333	Oryzain alpha chain precursor, putative, expressed
LOC_Os02g58090	Promoter (<=1kb)	7.0028	-0.79292	PSP domain containing protein, expressed
LOC_Os01g25610	Promoter (<=1kb)	6.64198	-1.05029	40S ribosomal protein S4, putative, expressed
LOC_Os08g36774	Promoter (<=1kb)	6.64198	-0.805462	Zinc finger family protein, putative, expressed
LOC_Os06g24070	Promoter (2-3kb)	6.4	-0.829999	MYB-like DNA-binding domain containing protein, expressed
LOC_Os01g73680	Promoter (<=1kb)	5.94667	-0.520528	Aspartyl aminopeptidase, putative, expressed
LOC_Os04g51009	Promoter (<=1kb)	5.87916	-1.2649	OsWAK52 - OsWAK short gene, expressed
LOC_Os03g62620	Promoter (<=1kb)	5.84648	-0.199143	Late embryogenesis abundant protein, putative, expressed
LOC_Os07g34589	Intron	5.81515	-0.682931	Translation initiation factor SUI1, putative, expressed
LOC_Os01g39270	Promoter (<=1kb)	5.79616	-0.522078	NAD binding domain of 6-phosphogluconate dehydrogenase containing protein, expressed
LOC_Os09g09000	Promoter (<=1kb)	5.79616	NA	Retrotransposon protein, putative, unclassified, expressed
LOC_Os03g12460	Promoter (<=1kb)	5.78187	-0.169254	Conserved oligomeric complex COG6 family protein, expressed
LOC_Os07g27760	Promoter (<=1kb)	5.52221	-0.223551	Expressed protein
LOC_Os01g65780	Promoter (<=1kb)	5.51128	-0.741293	Glycosyl transferase, putative, expressed
LOC_Os05g35170	Promoter (<=1kb)	5.4065	-0.304149	No apical meristem protein, putative, expressed
LOC_Os06g39640	Distal Intergenic	5.39867	-1.5115	PINHEAD, putative, expressed
LOC_Os02g55120	Promoter (1-2kb)	5.29412	-0.499062	Translation initiation factor IF-3, putative, expressed
LOC_Os07g39630	Promoter (2-3kb)	5.16687	-0.260712	Calcium-binding protein, putative, expressed
LOC_Os06g34440	Distal Intergenic	5.10833	-0.563667	DnaJ domain containing protein, expressed
LOC_Os01g65920	Promoter (<=1kb)	4.6729	-0.461271	F-box/LRR-repeat protein 2, putative, expressed
LOC_Os07g48300	Promoter (<=1kb)	4.59808	-0.710226	Eukaryotic translation initiation factor 2 subunit beta, putative, expressed
LOC_Os05g40290	Promoter (<=1kb)	4.57038	-0.294886	KH domain-containing protein, putative, expressed
LOC_Os01g61780	Intron	4.51439	-0.576869	Vacuolar ATP synthase 98 kDa subunit, putative, expressed
LOC_Os06g37560	Promoter (<=1kb)	4.51121	-1.67678	Beta-galactosidase precursor, putative, expressed
LOC_Os01g67210	Promoter (<=1kb)	4.49241	-0.515376	PPR repeat domain containing protein, putative, expressed
LOC_Os04g41580	Promoter (<=1kb)	4.43478	-0.523807	Glycine-rich protein, putative, expressed
LOC_Os01g38950	Exon	4.39947	-0.626384	CK1_CaseinKinase_1.2 - CK1 includes the casein kinase 1 kinases, expressed
LOC_Os08g45040	Exon	4.39947	-0.36135	Zinc finger protein 593, putative, expressed
LOC_Os05g48380	Promoter (<=1kb)	4.37621	-0.480732	Ubiquitin-conjugating enzyme domain containing protein, expressed
LOC_Os01g68160	Intron	4.23729	-0.208111	ZOS1-22 - C2H2 zinc finger protein, expressed
LOC_Os01g01520	Promoter (2-3kb)	4.2096	-1.78575	Transferase family protein, putative, expressed
LOC_Os08g09840	Promoter (2-3kb)	4.2096	-1.0409	WRKY117, expressed
LOC_Os02g08018	Promoter (1-2kb)	4.15969	-0.84314	Calcium-transporting ATPase 9, plasma membrane-type, putative, expressed
LOC_Os07g01870	Downstream (<1kb)	4.15093	-0.689881	Ribosomal protein L13, putative, expressed
LOC_Os03g16870	Promoter (<=1kb)	4.14406	-0.539124	Expressed protein
LOC_Os01g46500	Promoter (1-2kb)	4.13362	-0.552023	OsFBX21 - F-box domain containing protein, expressed
LOC_Os09g26550	Promoter (1-2kb)	4.13362	-0.651674	Protease Do-like 14, putative, expressed
LOC_Os03g27390	Promoter (2-3kb)	4.12005	-0.959996	CPuORF35 - conserved peptide uORF-containing transcript, expressed
LOC_Os03g17980	Promoter (2-3kb)	4.11458	-0.138891	CAMK_KIN1/SNF1/Nim1_like_AMPKh.2 - CAMK includes calcium/calmodulin depedent protein kinases
LOC_Os05g32990	Promoter (1-2kb)	4	-0.884222	Expressed protein
LOC_Os05g42350	Promoter (1-2kb)	4	-0.79341	Ferredoxin--nitrite reductase, putative, expressed
LOC_Os06g22330	Promoter (1-2kb)	4	-0.551648	Expressed protein
LOC_Os07g46330	Promoter (1-2kb)	4	-1.46912	Uncharacterized UPF0114 domain containing protein, expressed
LOC_Os09g17740	Promoter (1-2kb)	4	-1.67546	Chlorophyll A-B binding protein, putative, expressed
LOC_Os03g09170	Promoter (<=1kb)	3.91364	-1.82369	Ethylene-responsive transcription factor, putative, expressed
LOC_Os03g31010	Promoter (<=1kb)	3.82753	-0.207477	Expressed protein
LOC_Os01g34670	Promoter (2-3kb)	3.82187	-0.601247	Transposon protein, putative, unclassified, expressed
LOC_Os04g40870	Promoter (2-3kb)	3.82187	-0.693106	Alveolar soft part sarcoma chromosome region, candidate 1, putative, expressed
LOC_Os08g43470	Promoter (2-3kb)	3.82187	-0.47795	ER lumen protein retaining receptor, putative, expressed
LOC_Os04g53620	Promoter (1-2kb)	3.79884	-0.12158	Ubiquitin family protein, putative, expressed
LOC_Os02g19600	Promoter (2-3kb)	3.78086	-6.85559	Retrotransposon, putative, centromere-specific, expressed
LOC_Os06g14060	Promoter (<=1kb)	3.75709	-0.697578	MBTB10 - Bric-a-Brac, Tramtrack, Broad Complex BTB domain with Meprin and TRAF Homology MATH domain
LOC_Os04g16680	Promoter (2-3kb)	3.75094	-2.47881	Fructose-1,6-bisphosphatase, putative, expressed
LOC_Os01g61610	Promoter (<=1kb)	3.75	-2.1836	Flavonol synthase/flavanone 3-hydroxylase, putative, expressed
LOC_Os02g07760	Promoter (<=1kb)	3.74813	-0.457547	Aldehyde dehydrogenase, putative, expressed
LOC_Os01g59600	Promoter (<=1kb)	3.74258	-0.346714	Peptidase, T1 family, putative, expressed
LOC_Os02g35950	Distal Intergenic	3.69231	-0.821364	RNA recognition motif containing protein, putative, expressed
LOC_Os07g05610	Promoter (2-3kb)	3.6896	-0.354773	Zinc ion binding protein, putative, expressed
LOC_Os01g57073	Promoter (<=1kb)	3.65712	-0.0920166	Insulin-degrading enzyme, putative, expressed
LOC_Os03g49350	Promoter (1-2kb)	3.63128	-1.56986	Lipozygenase protein, putative, expressed
LOC_Os07g46370	Promoter (<=1kb)	3.62578	-0.512718	WD domain, G-beta repeat domain containing protein, expressed
LOC_Os02g44520	Intron	3.60065	-0.408434	OsSub19 - Putative Subtilisin homologue, expressed
LOC_Os03g20700	Promoter (<=1kb)	3.58779	-1.59494	Magnesium-chelatase, putative, expressed
LOC_Os05g02990	Distal Intergenic	3.58103	-0.155236	Expressed protein
LOC_Os02g10230	Promoter (<=1kb)	3.57864	-0.278993	Metal cation transporter, putative, expressed
LOC_Os03g17120	Promoter (1-2kb)	3.57829	-0.201818	Arginine biosynthesis bifunctional protein argJ 1, putative, expressed
LOC_Os03g03830	Promoter (1-2kb)	3.54918	-0.496775	EF hand family protein, putative, expressed
LOC_Os03g21850	Promoter (<=1kb)	3.51861	-0.960857	Nucleotidyltransferase, putative, expressed
LOC_Os07g02480	Promoter (2-3kb)	3.50631	-1.77539	Expressed protein
LOC_Os04g52690	Promoter (<=1kb)	3.49977	-0.179226	AAA family ATPase, putative, expressed
LOC_Os01g38970	Promoter (<=1kb)	3.48304	-0.767454	Carbamoyl-phosphate synthase large chain, putative, expressed
LOC_Os08g45160	Promoter (<=1kb)	3.48304	-0.4777	TENA/THI-4 family protein, putative, expressed
LOC_Os01g58470	Promoter (1-2kb)	3.465	-0.864976	Expressed protein
LOC_Os07g01760	Promoter (2-3kb)	3.44	-0.679017	Aminotransferase, classes I and II, domain containing protein, expressed
LOC_Os01g74510	Promoter (1-2kb)	3.3952	-0.991769	KIP1, putative, expressed
LOC_Os04g52870	Promoter (1-2kb)	3.3741	-0.178391	OsFBW1 - F-box domain and WD40 repeat containing protein, expressed
LOC_Os02g02290	Promoter (<=1kb)	3.369	-0.739626	SNF2 family N-terminal domain containing protein, expressed
LOC_Os03g49400	Promoter (1-2kb)	3.34783	-0.268686	Ethylene-insensitive protein, putative, expressed
LOC_Os01g69030	Promoter (2-3kb)	3.34257	-2.72877	Sucrose-phosphate synthase, putative, expressed
LOC_Os04g52770	Promoter (<=1kb)	3.32865	-0.502551	Helix-loop-helix DNA-binding domain containing protein, expressed
LOC_Os08g10570	3' UTR	3.284	-0.669942	Bifunctional purine biosynthesis protein purH, putative, expressed
LOC_Os03g22570	Promoter (2-3kb)	3.27375	-0.688512	MIF4G domain containing protein, putative, expressed
LOC_Os02g37030	Distal Intergenic	3.26091	-0.370534	Protein binding protein, putative, expressed
LOC_Os03g11614	Promoter (<=1kb)	3.256	-1.59249	OsMADS1 - MADS-box family gene with MIKCc type-box, expressed
LOC_Os04g57630	Promoter (<=1kb)	3.256	-0.143109	Phytosulfokine receptor precursor, putative, expressed
LOC_Os01g24690	Promoter (<=1kb)	3.25455	-0.838883	60S ribosomal protein L23A, putative, expressed
LOC_Os08g34170	Promoter (<=1kb)	3.25455	-0.832015	CAF1 family ribonuclease containing protein, putative, expressed
LOC_Os03g50510	Promoter (2-3kb)	3.2544	-0.639256	Threonine dehydratase biosynthetic, chloroplast precursor, putative, expressed
LOC_Os04g40740	Promoter (<=1kb)	3.21474	-0.458203	Kelch repeat protein, putative, expressed
LOC_Os05g05030	Distal Intergenic	3.2087	NA	Retrotransposon protein, putative, unclassified, expressed
LOC_Os03g62510	Promoter (<=1kb)	3.2	-0.547653	Amine oxidase, flavin-containing, domain containing protein, expressed
LOC_Os01g64700	Promoter (1-2kb)	3.1746	-0.755945	OsFBT3 - F-box and tubby domain containing protein, expressed
LOC_Os02g41860	Promoter (1-2kb)	3.16851	-0.400331	Aquaporin protein, putative, expressed
LOC_Os03g33012	Intron	3.16346	-0.194728	WRKY81, expressed
LOC_Os04g53120	Promoter (<=1kb)	3.14569	-0.8813	NB-ARC domain containing protein, expressed
LOC_Os06g41360	Promoter (<=1kb)	3.14346	-1.26392	Phosphoribosyl transferase, putative, expressed
LOC_Os04g41100	Promoter (1-2kb)	3.13437	-0.360405	Cyclin-dependent kinase G-2, putative, expressed
LOC_Os01g16110	Promoter (2-3kb)	3.125	-0.374977	La domain containing protein, putative, expressed
LOC_Os07g12770	Promoter (2-3kb)	3.125	-1.27739	Transmembrane amino acid transporter protein, putative, expressed
LOC_Os08g30060	Promoter (2-3kb)	3.125	-0.221763	Proton pump interactor, putative, expressed
LOC_Os01g59490	Promoter (2-3kb)	3.12	-0.400972	FAD dependent oxidoreductase domain containing protein, expressed
LOC_Os03g61790	Promoter (<=1kb)	3.07952	-0.768517	RNA 3-terminal phosphate cyclase, putative, expressed
LOC_Os07g10890	Promoter (<=1kb)	3.07229	-0.34531	Transcription factor, putative, expressed
LOC_Os07g33340	Promoter (<=1kb)	3.07227	-0.433597	DEAD-box ATP-dependent RNA helicase, putative, expressed
LOC_Os04g39220	Promoter (<=1kb)	3.0672	-0.335953	Expressed protein
LOC_Os02g48390	Promoter (1-2kb)	3.06193	-1.09604	Phosphoribosyl transferase, putative, expressed
LOC_Os03g55630	Promoter (2-3kb)	3.06124	-0.289483	Expressed protein
LOC_Os02g38350	Promoter (2-3kb)	3.05477	-0.400592	Regulator of chromosome condensation domain containing protein, expressed
LOC_Os04g52560	Promoter (<=1kb)	3.0471	-0.282278	Transposon protein, putative, unclassified, expressed
LOC_Os02g01890	Promoter (1-2kb)	3.0303	-0.80991	Cytochrome P450, putative, expressed
LOC_Os09g37240	Exon	3.02663	-1.04352	Glutathione S-transferase, C-terminal domain containing protein, expressed
LOC_Os01g01689	Promoter (<=1kb)	3.01738	-0.630699	Phosphatidylinositol 3- and 4-kinase family protein, expressed
LOC_Os03g51910	Downstream (2-3kb)	3.0131	-0.309512	Basic helix-loop-helix protein, putative, expressed
LOC_Os06g40940	Promoter (1-2kb)	3.00496	-1.12012	Glycine dehydrogenase, putative, expressed
LOC_Os01g60040	Promoter (1-2kb)	3	-0.248692	HEAT repeat family protein, putative, expressed
LOC_Os02g20930	Promoter (1-2kb)	3	-0.275768	Apoptosis inhibitor 5, putative, expressed
LOC_Os04g42370	Promoter (1-2kb)	3	-0.438116	Expressed protein
LOC_Os05g06890	Promoter (1-2kb)	3	-0.826609	RelA-SpoT like protein RSH4, putative, expressed
LOC_Os07g35510	Promoter (1-2kb)	3	-0.552907	Glucan endo-1,3-beta-glucosidase precursor, putative, expressed
LOC_Os01g40000	Promoter (<=1kb)	2.9868	-0.351772	Expressed protein
LOC_Os09g11230	Promoter (<=1kb)	2.9868	-0.41646	Ser/Thr protein phosphatase family protein, putative, expressed
LOC_Os07g06850	Promoter (<=1kb)	2.98124	-1.61294	Gibberellin receptor GID1L2, putative, expressed
LOC_Os09g33470	Promoter (1-2kb)	2.9665	-0.310411	Mitochondrial carrier protein, putative, expressed
LOC_Os01g46810	Promoter (2-3kb)	2.95072	-0.289867	Viral A-type inclusion protein repeat containing protein, expressed
LOC_Os09g27050	Promoter (2-3kb)	2.95072	-0.488315	HD domain containing protein, putative, expressed
LOC_Os03g26870	Distal Intergenic	2.9456	-1.14115	WD-40 repeat family protein, putative, expressed
LOC_Os04g53810	Promoter (<=1kb)	2.93378	-0.914641	Leucoanthocyanidin reductase, putative, expressed
LOC_Os03g27590	Promoter (<=1kb)	2.91872	-0.727636	OsSCP18 - Putative Serine Carboxypeptidase homologue, expressed
LOC_Os04g15920	Promoter (<=1kb)	2.917	-1.12015	Dehydrogenase, putative, expressed
LOC_Os02g54110	Exon	2.90123	-0.77752	Expressed protein
LOC_Os06g29730	Promoter (<=1kb)	2.8888	-0.256496	RALFL28 - Rapid ALkalinization Factor RALF family protein precursor, expressed
LOC_Os01g69080	Exon	2.886	-1.77265	Acyl-desaturase, chloroplast precursor, putative, expressed
LOC_Os02g32469	Promoter (2-3kb)	2.88591	-0.834286	Expressed protein
LOC_Os04g13180	Promoter (1-2kb)	2.88544	-1.41821	Retrotransposon protein, putative, unclassified, expressed
LOC_Os01g58910	Promoter (<=1kb)	2.8655	-1.04981	Auxin-induced protein 5NG4, putative, expressed
LOC_Os07g45074	Promoter (1-2kb)	2.86542	-0.768349	FAT domain-containing protein, putative, expressed
LOC_Os01g41790	Promoter (<=1kb)	2.86072	-2.36061	Expressed protein
LOC_Os07g03160	Downstream (<1kb)	2.84882	-0.199333	WD domain, G-beta repeat domain containing protein, expressed
LOC_Os01g04440	Promoter (<=1kb)	2.84846	-1.14879	Expressed protein
LOC_Os08g14450	Promoter (<=1kb)	2.84846	-1.35073	RNA polymerase sigma factor, putative, expressed
LOC_Os02g22100	Distal Intergenic	2.84	-1.40037	OsRhmbd6 - Putative Rhomboid homologue, expressed
LOC_Os01g32790	Promoter (1-2kb)	2.8063	-0.37357	Expressed protein
LOC_Os08g41730	Promoter (1-2kb)	2.8063	-0.800463	Peptidase, T1 family, putative, expressed
LOC_Os08g19610	Promoter (<=1kb)	2.80412	-0.582331	Peptidyl-prolyl cis-trans isomerase, putative, expressed
LOC_Os04g47380	Promoter (<=1kb)	2.79541	-0.452036	Coiled-coil domain-containing protein 139, putative, expressed
LOC_Os01g47262	Promoter (2-3kb)	2.79536	-0.405724	AMSH-like protease, putative, expressed
LOC_Os09g30380	Promoter (2-3kb)	2.79536	-0.716429	AP005392-AK108636 - NBS/LRR genes that are S-rich,divergent TIR, divergent NBS, expressed
LOC_Os05g09500	Distal Intergenic	2.79456	-0.639773	Hexokinase, putative, expressed
LOC_Os04g51300	Promoter (<=1kb)	2.77103	-0.994144	Peroxidase precursor, putative, expressed
LOC_Os09g26400	Distal Intergenic	2.7619	-0.605641	Zinc finger, C3HC4 type domain containing protein, expressed
LOC_Os06g44210	Promoter (<=1kb)	2.75937	-0.151184	Protein phosphatase 2C, putative, expressed
LOC_Os03g41612	Downstream (1-2kb)	2.75	-0.398655	Ribosomal protein L25, putative, expressed
LOC_Os04g52390	Promoter (<=1kb)	2.74978	-0.213239	Potassium transporter, putative, expressed
LOC_Os07g37620	Promoter (<=1kb)	2.74254	-1.45981	Fiber expressed protein, putative, expressed
LOC_Os05g41550	Intron	2.73853	-0.276614	Expressed protein
LOC_Os05g05240	Promoter (<=1kb)	2.73738	-0.14574	Serine/threonine protein phosphatase, putative, expressed
LOC_Os05g47560	Distal Intergenic	2.72997	-0.553135	Serine/threonine-protein kinase SNT7, chloroplast precursor, putative, expressed
LOC_Os05g01910	Promoter (1-2kb)	2.72922	-0.296112	Pumilio-family RNA binding protein, putative, expressed
LOC_Os06g01320	Promoter (1-2kb)	2.70039	-0.277762	Chromo domain containing protein, expressed
LOC_Os07g27180	Promoter (1-2kb)	2.6963	-0.357449	Tetratricopeptide repeat domain containing protein, expressed
LOC_Os02g25780	Promoter (<=1kb)	2.69542	-1.8549	Expressed protein
LOC_Os02g30420	Distal Intergenic	2.68544	-1.74703	Expressed protein
LOC_Os03g47610	Exon	2.67422	-0.328136	Thiamine biosynthesis protein thiC, putative, expressed
LOC_Os06g36070	Promoter (<=1kb)	2.6732	-0.564709	Expressed protein
LOC_Os03g10340	Promoter (2-3kb)	2.64239	-0.636261	40S ribosomal protein S3a, putative, expressed
LOC_Os03g29960	Promoter (<=1kb)	2.63922	-0.186933	DEK C terminal domain containing protein, expressed
LOC_Os02g51119	Intron	2.62778	-0.797862	Expressed protein
LOC_Os07g34598	Promoter (<=1kb)	2.62259	-0.574538	tyrosyl-DNA phosphodiesterase 1, putative, expressed
LOC_Os06g22070	Promoter (<=1kb)	2.61422	-0.418395	Mitochondrial glycoprotein, putative, expressed
LOC_Os03g06620	Promoter (<=1kb)	2.61391	-0.408792	1,2-dihydroxy-3-keto-5-methylthiopentene dioxygenase protein, putative, expressed
LOC_Os02g18660	Promoter (1-2kb)	2.60541	-0.659815	Expressed protein
LOC_Os02g21240	Promoter (1-2kb)	2.60522	-0.332751	OsFBX48 - F-box domain containing protein, expressed
LOC_Os01g72980	Promoter (1-2kb)	2.6	-0.541124	tRNA uridine 5-carboxymethylaminomethyl modification enzyme gidA, putative, expressed
LOC_Os06g46149	Promoter (1-2kb)	2.59269	-0.414834	Serine/arginine repetitive matrix protein 1, putative, expressed
LOC_Os03g53670	Distal Intergenic	2.58621	-0.288144	YT521-B-like family domain containing protein, expressed
LOC_Os02g38080	3' UTR	2.58247	-0.5444	Protein kinase domain containing protein, expressed
LOC_Os01g56780	Promoter (<=1kb)	2.58065	-0.335356	Plus-3 domain containing protein, expressed
LOC_Os07g06950	Promoter (<=1kb)	2.58065	-0.394064	Ubiquitin carboxyl-terminal hydrolase, putative, expressed
LOC_Os06g09290	Promoter (2-3kb)	2.57998	-0.341404	26S protease regulatory subunit 7, putative, expressed
LOC_Os01g02700	Promoter (<=1kb)	2.57959	-1.70324	Protein kinase domain containing protein, expressed
LOC_Os08g13890	Promoter (<=1kb)	2.57959	-0.979287	Exonuclease, putative, expressed
LOC_Os02g52390	Promoter (2-3kb)	2.57937	-0.630202	M16 domain containing zinc peptidase, putative, expressed
LOC_Os02g01550	Exon	2.57444	-1.02133	OsFBL6 - F-box domain and LRR containing protein, expressed
LOC_Os06g13200	Promoter (1-2kb)	2.57143	NA	Retrotransposon protein, putative, unclassified, expressed
LOC_Os07g10690	Promoter (<=1kb)	2.57039	-0.179153	NLI interacting factor-like phosphatase, putative, expressed
LOC_Os02g33500	Promoter (<=1kb)	2.56322	-0.659727	Threonyl-tRNA synthetase, putative, expressed
LOC_Os03g17170	Promoter (<=1kb)	2.5577	-0.365064	Zinc finger, C3HC4 type domain containing protein, expressed
LOC_Os05g31140	Promoter (<=1kb)	2.55433	-1.1617	Glycosyl hydrolases family 17, putative, expressed
LOC_Os03g14410	Promoter (<=1kb)	2.5468	NA	Retrotransposon protein, putative, unclassified, expressed
LOC_Os06g05060	Exon	2.54293	-0.301472	ELF3 protein, putative, expressed
LOC_Os07g48290	Promoter (1-2kb)	2.53528	-0.60006	AGC_AGC_other_RS6K_like.2 - ACG kinases include homologs to PKA, PKG and PKC, expressed
LOC_Os03g06440	Promoter (2-3kb)	2.5325	-0.702098	RNA helicase SDE3, putative, expressed
LOC_Os03g50860	Promoter (<=1kb)	2.52653	-0.509376	Histidine kinase, putative, expressed
LOC_Os03g13390	Distal Intergenic	2.50056	-2.31417	Oxidoreductase, aldo/keto reductase family protein, putative, expressed
LOC_Os07g05480	Promoter (2-3kb)	2.50041	-5.94329	Photosystem I reaction center subunit, chloroplast precursor, putative, expressed
LOC_Os01g19170	Promoter (1-2kb)	2.5	-0.886396	Polygalacturonase, putative, expressed
LOC_Os04g57560	Promoter (1-2kb)	2.5	-0.330332	Amine oxidase, flavin-containing, domain containing protein, expressed
LOC_Os05g08510	Promoter (1-2kb)	2.5	NA	Retrotransposon protein, putative, unclassified, expressed
LOC_Os04g42990	Promoter (<=1kb)	2.49895	-0.608799	Suppressor of stem-loop protein 1, putative, expressed
LOC_Os01g21820	Intron	2.49368	-0.769921	Preprotein translocase subunit secA, chloroplast precursor, putative, expressed
LOC_Os08g33340	Intron	2.49368	-0.445628	RAD23 DNA repair protein, putative, expressed
LOC_Os05g25450	Promoter (2-3kb)	2.48796	-0.29122	TKL_IRAK_CrRLK1L-1.3 - The CrRLK1L-1 subfamily has homology to the CrRLK1L homolog, expressed
LOC_Os07g43710	Promoter (1-2kb)	2.48435	-0.309966	CSLA7 - cellulose synthase-like family A; mannan synthase, expressed
LOC_Os01g10080	Promoter (<=1kb)	2.48	-0.608762	Expressed protein
LOC_Os08g17990	Promoter (<=1kb)	2.48	-1.21423	Retrotransposon protein, putative, unclassified, expressed
LOC_Os04g41530	Promoter (2-3kb)	2.47128	-0.407676	Serine/threonine-protein kinase GCN2, putative, expressed
LOC_Os05g31062	Promoter (1-2kb)	2.46711	-0.278114	DNAJ heat shock N-terminal domain-containing protein, putative, expressed
LOC_Os01g48060	Promoter (<=1kb)	2.4647	-1.26368	Auxin response factor, putative, expressed
LOC_Os09g32532	Promoter (<=1kb)	2.4647	-0.405866	60S ribosomal protein L32, putative, expressed
LOC_Os02g36974	Promoter (<=1kb)	2.46316	-0.490264	14-3-3 protein, putative, expressed
LOC_Os02g32814	Intron	2.45035	-1.64747	Heavy metal-associated domain containing protein, expressed
LOC_Os01g68810	Exon	2.44755	-0.445551	Expressed protein
LOC_Os01g02100	Promoter (2-3kb)	2.44553	-0.653374	Transposon protein, putative, unclassified, expressed
LOC_Os08g12880	Promoter (2-3kb)	2.44553	-5.1719	Retrotransposon protein, putative, unclassified, expressed
LOC_Os03g02160	Distal Intergenic	2.44407	-0.206562	Zinc finger C-x8-C-x5-C-x3-H type family protein, expressed
LOC_Os01g48960	Promoter (<=1kb)	2.44204	-1.59994	Glutamate synthase, chloroplast precursor, putative, expressed
LOC_Os05g43280	Distal Intergenic	2.44077	-0.7549	MATH domain containing protein, expressed
LOC_Os03g48850	Promoter (<=1kb)	2.432	-0.729686	Valyl-tRNA synthetase, putative, expressed
LOC_Os07g08190	Distal Intergenic	2.42667	-0.373734	Cyclophilin, putative, expressed
LOC_Os02g38210	Promoter (<=1kb)	2.42424	-1.07955	Elongation factor Tu, putative, expressed
LOC_Os05g25180	Exon	2.42098	-0.417855	Zinc finger, C3HC4 type family protein, expressed
LOC_Os05g35540	Promoter (<=1kb)	2.42014	-0.77648	GTPase of unknown function domain containing protein, putative, expressed
LOC_Os02g55370	Promoter (<=1kb)	2.4132	-0.506743	60S ribosomal protein L39, putative, expressed
LOC_Os05g36910	Promoter (1-2kb)	2.41128	-0.395882	NC domain-containing protein, putative, expressed
LOC_Os01g57910	Promoter (<=1kb)	2.40857	-1.09721	KH domain containing protein, putative, expressed
LOC_Os01g42710	Distal Intergenic	2.40258	-0.390788	Retrotransposon protein, putative, unclassified, expressed
LOC_Os09g24200	Distal Intergenic	2.40258	-0.191097	RAD23 DNA repair protein, putative, expressed
LOC_Os03g41080	3' UTR	2.40245	-0.553624	Seed maturation protein PM23, putative, expressed
LOC_Os08g17680	Promoter (<=1kb)	2.39683	-0.175438	Stromal cell-derived factor 2-like protein precursor, putative, expressed
LOC_Os06g45090	Promoter (<=1kb)	2.3895	-0.442543	Expressed protein
LOC_Os04g33660	Promoter (<=1kb)	2.38913	-1.72817	Bifunctional monodehydroascorbate reductase and carbonic anhydrasenectarin-3 precursor, putative
LOC_Os08g29160	Distal Intergenic	2.38561	-1.0582	5-AMP-activated protein kinase beta-1 subunit-related, putative, expressed
LOC_Os07g47300	Promoter (<=1kb)	2.3789	-1.03284	Spo0B-associated GTP-binding protein, putative, expressed
LOC_Os03g26960	Promoter (<=1kb)	2.36423	-0.636098	Intron-binding protein aquarius, putative, expressed
LOC_Os07g06390	Promoter (<=1kb)	2.35668	-1.72939	Expressed protein
LOC_Os04g53410	Promoter (<=1kb)	2.35088	-0.661856	MBTB7 - Bric-a-Brac, Tramtrack, Broad Complex BTB domain with Meprin and TRAF Homology MATH domain
LOC_Os03g30460	Promoter (<=1kb)	2.34647	-0.278098	Vacuolar protein sorting-associated protein 52, putative, expressed
LOC_Os04g47890	Distal Intergenic	2.34363	-0.74374	LRk-type protein, putative, expressed
LOC_Os06g01760	Promoter (1-2kb)	2.3428	-0.844002	LigA, putative, expressed
LOC_Os01g17430	Promoter (1-2kb)	2.34052	-0.381447	Coatomer subunit beta-1, putative, expressed
LOC_Os02g35490	Promoter (<=1kb)	2.33802	-0.13743	MLO domain containing protein, putative, expressed
LOC_Os08g30810	Exon	2.33711	-0.324257	Puromycin-sensitive aminopeptidase, putative, expressed
LOC_Os07g46852	Promoter (<=1kb)	2.33494	-2.51929	Sex determination protein tasselseed-2, putative, expressed
LOC_Os06g04070	Promoter (<=1kb)	2.33427	-0.741463	Pyridoxal-dependent decarboxylase protein, putative, expressed
LOC_Os04g59130	Promoter (<=1kb)	2.33343	-0.739132	OsFBT6 - F-box and tubby domain containing protein, expressed
LOC_Os07g15460	Promoter (<=1kb)	2.33319	-1.81323	Metal transporter Nramp6, putative, expressed
LOC_Os03g46750	Promoter (<=1kb)	2.32558	-0.624861	GPI mannosyltransferase 1, putative, expressed
LOC_Os06g41030	Promoter (<=1kb)	2.32558	-4.28863	DUF1680 domain containing protein, putative, expressed
LOC_Os05g17604	Promoter (<=1kb)	2.31803	-0.53414	SHR5-receptor-like kinase, putative, expressed
LOC_Os06g09280	Promoter (<=1kb)	2.31738	-0.411265	ATP-dependent RNA helicase, putative, expressed
LOC_Os07g12650	Promoter (<=1kb)	2.3125	-0.626317	Ribosomal protein L7Ae, putative, expressed
LOC_Os06g50146	Promoter (<=1kb)	2.31096	-0.262659	Calcium-dependent protein kinase CPK1 adapter protein 2, putative, expressed
LOC_Os04g58640	Promoter (<=1kb)	2.3046	-0.419421	Cleavage and polyadenylation specificity factor subunit 5, putative, expressed
LOC_Os02g49326	Promoter (<=1kb)	2.30358	-1.66359	SET domain-containing protein, putative, expressed
LOC_Os03g14669	Promoter (<=1kb)	2.3028	-1.32691	Core histone H2A/H2B/H3/H4, putative, expressed
LOC_Os01g13470	Promoter (2-3kb)	2.30016	-0.283586	KH domain containing protein, putative, expressed
LOC_Os08g26870	Promoter (2-3kb)	2.30016	-0.385617	Wound responsive protein, putative, expressed
LOC_Os04g53990	Promoter (<=1kb)	2.29148	-0.670396	Ethylene-responsive protein related, putative, expressed
LOC_Os01g36870	Promoter (1-2kb)	2.28814	-0.304655	Phox domain-containing protein, putative, expressed
LOC_Os08g43570	Promoter (1-2kb)	2.28814	-0.906996	Beta-galactosidase precursor, putative, expressed
LOC_Os01g72790	Promoter (<=1kb)	2.28802	-0.253427	Cyclin-dependent kinase, putative, expressed
LOC_Os06g23684	Distal Intergenic	2.28783	-0.316242	Tyrosine aminotransferase, putative, expressed
LOC_Os03g58790	Downstream (<1kb)	2.27273	-1.71415	ATPase, putative, expressed
LOC_Os01g56490	Intron	2.27273	-0.53813	Ubiquitin carboxyl-terminal hydrolase, putative, expressed
LOC_Os03g17570	Promoter (<=1kb)	2.27119	-0.128795	Response regulator receiver domain containing protein, expressed
LOC_Os01g16090	Promoter (1-2kb)	2.27045	-0.385642	RNA binding protein, putative, expressed
LOC_Os08g29650	Promoter (1-2kb)	2.27045	-0.478718	RNA recognition motif containing protein, expressed
LOC_Os07g37640	Promoter (1-2kb)	2.26527	-0.694102	LKI3 family protein, expressed
LOC_Os05g08490	Promoter (<=1kb)	2.25858	NA	Retrotransposon protein, putative, unclassified, expressed
LOC_Os05g38400	Distal Intergenic	2.25609	-0.408282	OsFtsH8 FtsH protease, homologue of AtFtsH3/10, expressed
LOC_Os01g69850	Promoter (<=1kb)	2.25023	-0.269646	OsMADS65 - MADS-box family gene with MIKC* type-box, expressed
LOC_Os02g28074	Promoter (<=1kb)	2.24908	-0.898923	XRN 5-3 exonuclease N-terminus family protein, expressed
LOC_Os05g22970	Promoter (<=1kb)	2.24867	-0.331195	Glyoxalase family protein, putative, expressed
LOC_Os05g08400	Promoter (2-3kb)	2.24633	-0.818994	Zinc finger C-x8-C-x5-C-x3-H type family protein, expressed
LOC_Os01g11910	Promoter (1-2kb)	2.24517	-0.402171	Basic helix-loop-helix, putative, expressed
LOC_Os08g22864	Promoter (1-2kb)	2.24517	-0.341599	Sec8 exocyst complex component specific domain containing protein, expressed
LOC_Os07g13170	Promoter (<=1kb)	2.22335	-0.684752	AP2 domain containing protein, expressed
LOC_Os04g52100	Promoter (<=1kb)	2.2137	-0.620214	Peptidase, M24 family protein, putative, expressed
LOC_Os03g20080	Promoter (<=1kb)	2.20989	-3.88336	Retrotransposon protein, putative, unclassified, expressed
LOC_Os08g02680	Promoter (2-3kb)	2.20973	-0.587224	Expressed protein
LOC_Os04g43820	Promoter (2-3kb)	2.20835	-4.8233	Chloroplast 30S ribosomal protein S4, putative, expressed
LOC_Os04g32490	Distal Intergenic	2.2011	-0.408371	tRNA nucleotidyltransferase/polyA polymerase family protein, putative, expressed
LOC_Os07g43020	Intron	2.1875	-0.757512	TRM112, putative, expressed
LOC_Os03g15870	Distal Intergenic	2.18716	-1.59867	Ribosomal protein L4, putative, expressed
LOC_Os07g38230	Promoter (<=1kb)	2.18516	-0.51699	Expressed protein
LOC_Os08g17294	Promoter (1-2kb)	2.18251	-0.960827	PSF3 - Putative GINS complex subunit, expressed
LOC_Os02g55630	Distal Intergenic	2.18127	-0.837478	COBW domain containing protein, putative, expressed
LOC_Os02g43830	Downstream (2-3kb)	2.17391	-0.511858	3-isopropylmalate dehydratase small subunit 2, putative, expressed
LOC_Os07g05700	Promoter (<=1kb)	2.17263	-0.841588	Expressed protein
LOC_Os04g52200	Exon	2.16147	-0.795333	RNA recognition motif containing protein, putative, expressed
LOC_Os03g58960	Intron	2.16138	-0.282489	DHHC zinc finger domain containing protein, expressed
LOC_Os02g51020	Promoter (2-3kb)	2.16	-1.3919	Expressed protein
LOC_Os08g03350	Promoter (2-3kb)	2.16	-0.285755	Amino acid transporter, putative, expressed
LOC_Os03g13380	Promoter (1-2kb)	2.15997	-0.198344	Transmembrane 9 superfamily member, putative, expressed
LOC_Os03g56400	Promoter (1-2kb)	2.15557	-0.711213	Pentatricopeptide, putative, expressed
LOC_Os02g17360	Downstream (<1kb)	2.15027	-0.970798	PPR repeat domain containing protein, putative, expressed
LOC_Os01g40990	Promoter (<=1kb)	2.15	-0.333634	Expressed protein
LOC_Os09g20030	Promoter (<=1kb)	2.15	-0.16378	Disease resistance RPP13-like protein 1, putative, expressed
LOC_Os03g50340	Exon	2.14703	-0.294957	Coatomer alpha subunit, putative, expressed
LOC_Os02g05770	Promoter (<=1kb)	2.14631	-0.250972	Expressed protein
LOC_Os04g47190	Promoter (<=1kb)	2.14325	-0.581179	Aminotransferase domain containing protein, putative, expressed
LOC_Os02g57660	Promoter (2-3kb)	2.1405	-0.406172	Phosphatidylinositol-4-phosphate 5-kinase, putative, expressed
LOC_Os03g45740	Promoter (1-2kb)	2.13589	-2.36571	Expressed protein
LOC_Os04g42010	Promoter (<=1kb)	2.12454	-0.574289	RNA binding protein, putative, expressed
LOC_Os05g47770	Exon	2.12264	-0.750648	Serine/threonine-protein kinase At1g18390 precursor, putative, expressed
LOC_Os06g04530	Distal Intergenic	2.12198	-0.296964	OsClp9 - Putative Clp protease homologue, expressed
LOC_Os02g22370	Promoter (<=1kb)	2.1144	-0.464735	Expressed protein
LOC_Os04g59450	Promoter (1-2kb)	2.11083	-0.567638	CAMK_CAMK_like.28 - CAMK includes calcium/calmodulin depedent protein kinases, expressed
LOC_Os05g34920	Promoter (2-3kb)	2.10714	-0.596333	Expressed protein
LOC_Os06g14440	Distal Intergenic	2.09873	-0.730553	DRD1, putative, expressed
LOC_Os07g10720	Promoter (1-2kb)	2.09677	-0.65849	40S ribosomal protein S15a, putative, expressed
LOC_Os05g37950	Downstream (<1kb)	2.09564	-0.287908	Guanylyl cyclase, putative, expressed
LOC_Os01g01302	Promoter (<=1kb)	2.09556	-0.75588	Shikimate kinase, putative, expressed
LOC_Os04g51690	Promoter (<=1kb)	2.09376	-0.273208	Glycosyl hydrolase family 47 domain contain protein, expressed
LOC_Os01g39260	Exon	2.09121	-0.24354	OsFtsH5 FtsH protease, homologue of AtFtsH4, expressed
LOC_Os09g03630	Exon	2.09121	-0.632345	Ankyrin, putative, expressed
LOC_Os02g26984	Intron	2.08954	-0.666897	Expressed protein
LOC_Os04g36050	Distal Intergenic	2.08922	-0.568442	Cleft lip and palate transmembrane protein 1, putative, expressed
LOC_Os08g43640	Promoter (<=1kb)	2.08768	-0.316321	26S proteasome non-ATPase regulatory subunit 3, putative, expressed
LOC_Os05g12140	Promoter (<=1kb)	2.08548	-0.257016	Leucine Rich Repeat family protein, expressed
LOC_Os04g08740	Promoter (<=1kb)	2.08439	-0.493638	Ethylene receptor, putative, expressed
LOC_Os01g39380	Promoter (1-2kb)	2.08333	-0.255944	SCD1, putative, expressed
LOC_Os01g67120	Promoter (1-2kb)	2.08333	-2.86935	Rhodanese-like domain containing protein, putative, expressed
LOC_Os06g34330	Promoter (1-2kb)	2.08333	-2.36571	Expressed protein
LOC_Os06g41110	Promoter (1-2kb)	2.08083	-0.179718	Tubulin binding cofactor C, putative, expressed
LOC_Os06g21570	Promoter (<=1kb)	2.08069	-1.40225	Os6bglu24 - beta-glucosidase homologue, similar to G. max isohydroxyurate hydrolase, expressed
LOC_Os02g14530	Intron	2.07748	-0.47385	Protein kinase domain containing protein, expressed
LOC_Os02g53350	Exon	2.07694	NA	Retrotransposon protein, putative, unclassified, expressed
LOC_Os05g38520	Promoter (<=1kb)	2.07557	-1.04986	60S ribosomal protein L36-2, putative, expressed
LOC_Os07g32420	Promoter (1-2kb)	2.07464	-0.61479	Bromodomain domain containing protein, expressed
LOC_Os05g22920	Promoter (<=1kb)	2.07125	-0.471834	Digestive organ expansion factor, putative, expressed
LOC_Os03g12280	Promoter (2-3kb)	2.06985	-0.835109	Expressed protein
LOC_Os01g10280	Exon	2.06876	-0.783849	Phosphoribosylaminoimidazole carboxylase, chloroplast precursor, putative, expressed
LOC_Os08g19210	Exon	2.06876	-0.65478	Expressed protein
LOC_Os05g51560	Promoter (<=1kb)	2.06846	-0.130826	CK1_CaseinKinase_1.8 - CK1 includes the casein kinase 1 kinases, expressed
LOC_Os02g20280	Promoter (<=1kb)	2.06634	-0.588126	Expressed protein
LOC_Os02g58150	Promoter (2-3kb)	2.06481	-1.78206	Expressed protein
LOC_Os01g21450	Exon	2.06402	-0.217654	Expressed protein
LOC_Os08g33190	Exon	2.06402	-2.22636	Linker histone H1 and H5 family protein, expressed
LOC_Os03g04920	Promoter (1-2kb)	2.06137	-0.168418	Multidrug resistance-associated protein, putative, expressed
LOC_Os02g27470	Distal Intergenic	2.05868	-0.338454	Importin-7, putative, expressed
LOC_Os05g39770	Distal Intergenic	2.05861	-0.207719	Aminotransferase, putative, expressed
LOC_Os02g37880	Promoter (1-2kb)	2.0566	-0.515776	Cyclin G-associated kinase, putative, expressed
LOC_Os06g30894	Promoter (2-3kb)	2.05627	-0.484081	Expressed protein
LOC_Os05g37500	Promoter (<=1kb)	2.05189	-0.232318	Expressed protein
LOC_Os02g32430	Promoter (<=1kb)	2.04918	-0.206327	WD domain, G-beta repeat domain containing protein, expressed
LOC_Os07g07260	Promoter (<=1kb)	2.04833	-0.678034	Glutamine-dependent NAD, putative, expressed
LOC_Os01g62460	Promoter (1-2kb)	2.04794	-0.492353	ZOS1-16 - C2H2 zinc finger protein, expressed
LOC_Os03g11550	Promoter (1-2kb)	2.04658	-0.65567	Protein of unknown function DUF1675 domain containing protein, expressed
LOC_Os09g31470	Promoter (<=1kb)	2.04442	-0.386994	AT hook motif domain containing protein, expressed
LOC_Os04g42670	Promoter (1-2kb)	2.04156	-0.330792	OsFBL19 - F-box domain and LRR containing protein, expressed
LOC_Os03g57100	Promoter (<=1kb)	2.03957	-0.497138	Endoplasmic reticulum-Golgi intermediate compartment protein 3, putative, expressed
LOC_Os04g42140	Promoter (<=1kb)	2.03707	-0.451915	Eukaryotic initiation factor iso-4F subunit p82-34, putative, expressed
LOC_Os07g07540	Promoter (<=1kb)	2.03606	-2.81764	SHOOT1 protein, putative, expressed
LOC_Os02g49050	Promoter (2-3kb)	2.03498	-0.308991	Transmembrane 9 superfamily member, putative, expressed
LOC_Os01g59670	Promoter (2-3kb)	2.03412	-0.195555	Expressed protein
LOC_Os05g08570	Distal Intergenic	2.03394	-0.881602	OsIAA15 - Auxin-responsive Aux/IAA gene family member, expressed
LOC_Os02g52940	Promoter (<=1kb)	2.02576	-0.202335	Soluble inorganic pyrophosphatase, putative, expressed
LOC_Os05g30950	Promoter (1-2kb)	2.02529	-0.310793	MSP domain containing protein, putative, expressed
LOC_Os04g56740	Promoter (1-2kb)	2.02379	-0.157531	IQ calmodulin-binding motif family protein, putative, expressed
LOC_Os04g49954	Promoter (<=1kb)	2.0211	-0.504357	Expressed protein
LOC_Os02g09720	Promoter (1-2kb)	2.02023	-0.363661	Multidrug resistance protein, putative, expressed
LOC_Os03g21540	Promoter (1-2kb)	2.0158	-0.176048	TKL_IRAK_CrRLK1L-1.8 - The CrRLK1L-1 subfamily has homology to the CrRLK1L homolog, expressed
LOC_Os04g40720	Promoter (<=1kb)	2.01329	-0.664389	Expressed protein
LOC_Os03g35640	Promoter (<=1kb)	2.01316	NA	Retrotransposon protein, putative, unclassified, expressed
LOC_Os02g39840	Promoter (<=1kb)	2.01156	-0.233573	Eukaryotic initiation factor iso-4F subunit p82-34, putative, expressed
LOC_Os01g53520	Promoter (1-2kb)	2.00981	-0.945999	Reticulon domain containing protein, putative, expressed
LOC_Os03g62280	Distal Intergenic	2.00676	-0.71601	Expressed protein
LOC_Os08g44350	Promoter (<=1kb)	2.00305	-0.292151	Histidine-containing phosphotransfer protein, putative, expressed
LOC_Os01g02370	Promoter (<=1kb)	2	-2.34776	Receptor-like kinase ARK1AS, putative, expressed
LOC_Os01g17170	Promoter (<=1kb)	2	-1.31666	Magnesium-protoporphyrin IX monomethyl ester cyclase,chloroplast precursor, putative
LOC_Os01g27730	Promoter (<=1kb)	2	-0.649448	GTPase of unknown function domain containing protein, putative, expressed
LOC_Os01g65840	Promoter (<=1kb)	2	-1.04237	Pentatricopeptide, putative, expressed
LOC_Os02g02990	Promoter (<=1kb)	2	-0.220163	Translation initiation factor eIF3 subunit, putative, expressed
LOC_Os02g54720	Promoter (<=1kb)	2	NA	Retrotransposon protein, putative, unclassified, expressed
LOC_Os03g31134	Promoter (<=1kb)	2	-0.241085	Retrotransposon protein, putative, Ty1-copia subclass, expressed
LOC_Os04g51840	Promoter (<=1kb)	2	NA	Retrotransposon protein, putative, unclassified, expressed
LOC_Os04g53470	Promoter (<=1kb)	2	-0.355515	Expressed protein
LOC_Os05g07680	Promoter (<=1kb)	2	-0.971144	KIP1, putative, expressed
LOC_Os05g32680	Promoter (<=1kb)	2	-0.579994	PAC, putative, expressed
LOC_Os05g33590	Promoter (<=1kb)	2	-0.385012	Cytochrome P450, putative, expressed
LOC_Os06g35530	Promoter (<=1kb)	2	-0.536408	CGMC_GSK.8 - CGMC includes CDA, MAPK, GSK3, and CLKC kinases, expressed
LOC_Os06g38470	Promoter (<=1kb)	2	-0.679752	Histone deacetylase 19, putative, expressed
LOC_Os07g39820	Promoter (<=1kb)	2	NA	Retrotransposon protein, putative, unclassified, expressed
LOC_Os08g01320	Promoter (<=1kb)	2	-0.478807	C3-BTB1 - Bric-a-Brac, Tramtrack, Broad Complex BTB domain with C3 subfamily conserved sequence
LOC_Os08g13570	Promoter (<=1kb)	2	-0.716815	Exo70 exocyst complex subunit family protein, putative, expressed
LOC_Os08g32090	Promoter (<=1kb)	2	-0.656091	DEAD-box ATP-dependent RNA helicase, putative, expressed
LOC_Os08g37960	Promoter (<=1kb)	2	-1.05087	RNA recognition motif containing protein, expressed
LOC_Os08g41400	Promoter (<=1kb)	2	-1.31638	Expressed protein
LOC_Os08g42960	Promoter (<=1kb)	2	-0.664706	Ankyrin repeat-containing protein, putative, expressed
	The plants were grown hydroponically under P starvation (treatment, 0 ppm Pi) and P sufficient (control, 16 ppm Pi) conditions.
	*Fold change (>2, P=0.05) under P-starvation stress, compared to the level observed in root under control.
