# Supplementary material for: Pup1 QTL Regulates Gene Expression Through Epigenetic Modification of DNA Under Phosphate Starvation Stress in Rice
Source: Front Plant Sci. 2022 May 31;13:871890. doi: 10.3389/fpls.2022.871890 (PMC9195100; doi:10.3389/fpls.2022.871890)
Supplement: Supplementary file 1 [file Data_Sheet_1.zip › Table S7 and S8.xlsx]

## Sheet: Hypomethylation
Supplementary Table S7: Genes hypomethylated/demethylated in CHH context resulting in up-regulated expression of the gene in root of Pusa-44
Gene ID	Location of DMR	Pusa-44, Root		Gene Annotation
		Methylome level (Fold Change)*	Gene expression level (Fold Change)*
LOC_Os01g03810	Exon	0.410667	2.0738	Expressed protein
LOC_Os01g04920	Promoter (1-2kb)	0.228261	6.91318	Glycosyl transferase, group 1 domain containing protein, expressed
LOC_Os01g21680	Distal Intergenic	0	2.92213	Expressed protein
LOC_Os01g25770	Distal Intergenic	0	2.38572	Expressed protein
LOC_Os01g27210	Distal Intergenic	0	4.00533	Glutathione S-transferase, putative, expressed
LOC_Os01g28540	Distal Intergenic	0	2.74884	Stress regulated protein, putative, expressed
LOC_Os01g32780	Distal Intergenic	0.38122	2.92533	Universal stress protein domain containing protein, putative, expressed
LOC_Os01g35870	Promoter (<=1kb)	0.437771	2.91976	Uncharacterized glycosyltransferase, putative, expressed
LOC_Os01g38100	Promoter (<=1kb)	0.488095	2.28736	Expressed protein
LOC_Os01g39070	Promoter (<=1kb)	0.270337	5.24681	Retrotransposon protein, putative, unclassified, expressed
LOC_Os01g41160	Promoter (<=1kb)	0.307004	5.83664	Retrotransposon protein, putative, unclassified, expressed
LOC_Os01g45620	Promoter (<=1kb)	0.266667	2.6096	CGMC_MAPKCMGC_2.5 - CGMC includes CDA, MAPK, GSK3, and CLKC kinases, expressed
LOC_Os01g52230	Promoter (<=1kb)	0.184	9.81645	Phosphoethanolamine/phosphocholine phosphatase, putative, expressed
LOC_Os01g54424	Promoter (<=1kb)	0.381294	2.85901	Expressed protein
LOC_Os01g56880	Promoter (1-2kb)	0.45207	4.73705	Purple acid phosphatase precursor, putative, expressed
LOC_Os01g57599	Promoter (2-3kb)	0.330207	NA	Retrotransposon protein, putative, unclassified, expressed
LOC_Os01g60020	Promoter (<=1kb)	0.392009	2.15599	NAC domain transcription factor, putative, expressed
LOC_Os01g60400	Distal Intergenic	0.348209	2.72177	Retrotransposon protein, putative, Ty3-gypsy subclass
LOC_Os01g66290	Promoter (2-3kb)	0.274368	2.71297	OsMADS21 - MADS-box family gene with MIKCc type-box, expressed
LOC_Os01g68650	Promoter (<=1kb)	0.382521	2.99947	Plant-specific domain TIGR01615 family protein, expressed
LOC_Os01g72020	Promoter (1-2kb)	0.481745	2.10467	BTBA3 - Bric-a-Brac,Tramtrack, Broad Complex BTB domain with Ankyrin repeat region, expressed
LOC_Os02g19924	Promoter (1-2kb)	0.2778	3.60879	Aminotransferase, classes I and II, domain containing protein, expressed
LOC_Os02g32940	Promoter (1-2kb)	0.333333	5.41916	Glutathione S-transferase, putative, expressed
LOC_Os02g34860	Promoter (<=1kb)	0.397532	2.92945	Regulator of chromosome condensation domain containing protein, expressed
LOC_Os02g36220	Distal Intergenic	0	3.39117	Peptidyl-prolyl cis-trans isomerase, putative, expressed
LOC_Os02g38392	Promoter (1-2kb)	0.275968	2.61056	NBS-LRR disease resistance protein, putative, expressed
LOC_Os02g41580	Promoter (<=1kb)	0.31	3.99022	CAMK_CAMK_like.14 - CAMK includes calcium/calmodulin depedent protein kinases, expressed
LOC_Os02g42370	Promoter (<=1kb)	0.0533333	2.97009	Receptor-like protein kinase 2 precursor, putative, expressed
LOC_Os02g46660	Promoter (1-2kb)	0.436114	2.03673	SNARE associated Golgi protein, putative, expressed
LOC_Os02g50390	Promoter (<=1kb)	0.431034	2.10436	Expressed protein
LOC_Os03g17480	Promoter (<=1kb)	0.386877	3.25936	IN2-1 protein, putative, expressed
LOC_Os03g25490	Promoter (<=1kb)	0.446107	3.66608	Cytochrome P450 72A1, putative, expressed
LOC_Os03g30130	Promoter (<=1kb)	0.425529	2.0785	Phospholipase C, putative, expressed
LOC_Os03g35886	Promoter (1-2kb)	0.0573827	2.06404	Expressed protein
LOC_Os03g47820	Exon	0.438596	2.24471	PINHEAD, putative, expressed
LOC_Os04g02000	Downstream (<1kb)	0.411111	2.05543	Zinc finger family protein, putative, expressed
LOC_Os04g20200	Promoter (2-3kb)	0.0246511	5.94781	Retrotransposon protein, putative, unclassified, expressed
LOC_Os04g23480	Distal Intergenic	0.212656	4.25443	Expressed protein
LOC_Os04g28210	Exon	0.438596	2.15097	Verticillium wilt disease resistance protein, putative, expressed
LOC_Os04g30270	Distal Intergenic	0.482759	1.93963	Expressed protein
LOC_Os04g34530	Promoter (2-3kb)	0.326786	3.60821	Integral membrane protein DUF6 containing protein, expressed
LOC_Os04g34610	Distal Intergenic	0	2.76074	Expressed protein
LOC_Os04g37460	Promoter (<=1kb)	0.34294	2.86565	Retrotransposon protein, putative, unclassified, expressed
LOC_Os04g41875	Promoter (<=1kb)	0.341789	4.80342	Oxidoreductase, short chain dehydrogenase/reductase domain containing protein, expressed
LOC_Os04g43730	Promoter (2-3kb)	0.449802	3.02759	Transposon protein, putative, unclassified, expressed
LOC_Os04g44340	Promoter (<=1kb)	0.362279	2.63013	Expressed protein
LOC_Os04g49500	Promoter (1-2kb)	0.5	7.69064	U-box domain-containing protein, putative, expressed
LOC_Os04g51920	Promoter (<=1kb)	0.386957	3.12615	Protein disulfide isomerase, putative, expressed
LOC_Os04g56250	Promoter (<=1kb)	0.4868	4.50471	Retrotransposon protein, putative, unclassified, expressed
LOC_Os04g57780	Promoter (<=1kb)	0.350922	2.82035	Tetratricopeptide repeat domain containing protein, expressed
LOC_Os05g25460	Promoter (2-3kb)	0.343501	NA	Retrotransposon protein, putative, unclassified, expressed
LOC_Os05g39130	Exon	0.4176	2.03031	Retrotransposon protein, putative, unclassified, expressed
LOC_Os05g39310	Promoter (<=1kb)	0.0676867	4.55526	Thiamine pyrophosphate enzyme, C-terminal TPP binding domain containing protein, expressed
LOC_Os05g43310	Promoter (<=1kb)	0.38886	2.76042	Photosystem II reaction center W protein, chloroplast precursor, putative, expressed
LOC_Os05g45770	Promoter (1-2kb)	0.333333	3.30708	Divergent PAP2 family domain containing protein, expressed
LOC_Os05g50960	Promoter (<=1kb)	0.243836	5.05101	Expressed protein
LOC_Os05g51740	Promoter (2-3kb)	0.2652	NA	Retrotransposon protein, putative, unclassified, expressed
LOC_Os06g03880	3' UTR	0.388514	NA	Retrotransposon protein, putative, unclassified, expressed
LOC_Os06g12460	Downstream (1-2kb)	0.422805	2.04275	CSLA3 - cellulose synthase-like family A; mannan synthase, expressed
LOC_Os06g16380	Promoter (<=1kb)	0.405991	3.21745	DEFL15 - Defensin and Defensin-like DEFL family, expressed
LOC_Os06g20050	Promoter (<=1kb)	0.3125	4.7598	NBS type disease resistance protein, putative, expressed
LOC_Os06g28980	Promoter (<=1kb)	0.406901	NA	Retrotransposon protein, putative, unclassified, expressed
LOC_Os06g34950	Promoter (<=1kb)	0.390018	5.75665	Transposon protein, putative, Mutator sub-class, expressed
LOC_Os06g42410	Distal Intergenic	0	5.24315	Expressed protein
LOC_Os06g47130	Distal Intergenic	0	3.12591	C2 domain containing protein, expressed
LOC_Os07g01270	Distal Intergenic	0	2.18499	Transposon protein, putative, unclassified, expressed
LOC_Os07g14610	Promoter (2-3kb)	0.33033	4.7098	Expressed protein
LOC_Os07g27310	Promoter (<=1kb)	0.0397768	2.80422	CRAL/TRIO domain containing protein, expressed
LOC_Os07g36580	Promoter (2-3kb)	0.357441	5.70821	Expressed protein
LOC_Os07g43560	Distal Intergenic	0	2.77195	TKL_IRAK_DUF26-lc.24 - DUF26 kinases have homology to DUF26 containing loci, expressed
LOC_Os08g06010	Promoter (2-3kb)	0.437721	5.35238	Transporter, major facilitator family, putative, expressed
LOC_Os08g18980	Promoter (<=1kb)	0.370667	3.91743	Expressed protein
LOC_Os08g20492	Promoter (<=1kb)	0.436471	4.03832	OsFBX285 - F-box domain containing protein, expressed
LOC_Os08g30590	Intron	0.25	3.21921	Transcription factor HBP-1b, putative, expressed
LOC_Os08g33640	Promoter (<=1kb)	0.0614731	3.74219	Expressed protein
LOC_Os09g06940	Promoter (2-3kb)	0.469766	2.80605	Expressed protein
LOC_Os09g08440	Intron	0.456991	3.01014	Nodulin MtN3 family protein, putative, expressed
LOC_Os09g23640	Promoter (2-3kb)	0.4737	5.0573	Senescence-induced receptor-like serine/threonine-protein kinase precursor, putative, expressed
LOC_Os09g24620	Promoter (1-2kb)	0.218182	3.15807	Expressed protein
LOC_Os09g25600	Promoter (<=1kb)	0.17	2.14309	AP2 domain containing protein, expressed
LOC_Os09g32840	Distal Intergenic	0	5.89178	Nucleotide pyrophosphatase/phosphodiesterase, putative, expressed
LOC_Os09g35540	Exon	0.410667	3.38654	Expressed protein
LOC_Os09g38920	Promoter (1-2kb)	0.384615	4.60865	Thiol protease SEN102 precursor, putative, expressed
	The plants were grown hydroponically under P starvation (treatment, 0 ppm Pi) and P sufficient (control, 16 ppm Pi) conditions.
	*Fold change (>2, P=0.05) under P-starvation stress, compared to the level observed in root under control.

## Sheet: Hypermethylation
Supplementary Table S8: Genes hypermethylated in CHH context resulting in down-regulated expression of the gene in root of Pusa-44
Gene ID	Location of DMR	Pusa-44, Root		Gene Annotation
		Methylation level (Fold Change)*	Gene expression level (Fold Change)*
LOC_Os01g01620	Promoter (<=1kb)	2.08378	-0.956508	Kinase, pfkB family, putative, expressed
LOC_Os01g02570	Downstream (1-2kb)	2.59459	-1.70696	Protein kinase domain containing protein, expressed
LOC_Os01g02880	Promoter (2-3kb)	12.64	-0.148807	Fructose-bisphospate aldolase isozyme, putative, expressed
LOC_Os01g03490	Promoter (1-2kb)	2.71291	-1.18876	Heavy-metal-associated domain-containing protein, putative, expressed
LOC_Os01g04440	Promoter (2-3kb)	12.64	-1.40663	Expressed protein
LOC_Os01g04930	Promoter (2-3kb)	12.64	-0.278961	MYB family transcription factor, putative, expressed
LOC_Os01g07890	Promoter (<=1kb)	2.08378	-0.365604	Expressed protein
LOC_Os01g08310	Promoter (<=1kb)	2.08378	-1.19638	Serine/threonine protein phosphatase 2A 59 kDa regulatory subunit Bgamma isoform, putative, expressed
LOC_Os01g08850	Promoter (<=1kb)	2.08378	-0.375019	Expressed protein
LOC_Os01g09620	Promoter (<=1kb)	2.08378	-0.749562	Zinc finger/CCCH transcription factor, putative, expressed
LOC_Os01g10950	Promoter (<=1kb)	2.08378	-5.63624	Peptide-N4-asparagine amidase A, putative, expressed
LOC_Os01g11920	Intron	3.49145	-0.572379	Retrotransposon protein, putative, unclassified, expressed
LOC_Os01g12160	Promoter (<=1kb)	2.08378	-1.09154	OsGH3.3 - Probable indole-3-acetic acid-amido synthetase, expressed
LOC_Os01g12260	Exon	3.24254	-1.16646	Vacuolar ATP synthase subunit E, putative, expressed
LOC_Os01g12430	Promoter (<=1kb)	2.08378	-1.22791	Receptor-like protein kinase, putative, expressed
LOC_Os01g13000	Promoter (<=1kb)	2.08378	-0.796661	Ethylene-responsive protein related, putative, expressed
LOC_Os01g13260	Exon	2.53999	-0.965406	Cyclin-A1, putative, expressed
LOC_Os01g13610	Promoter (<=1kb)	2.08378	-1.35504	Isoflavone reductase homolog IRL, putative, expressed
LOC_Os01g14370	Promoter (<=1kb)	2.08378	0.439212	Histone acetyltransferase HAC5, putative, expressed
LOC_Os01g14950	Promoter (<=1kb)	2.08378	-0.288558	Importin subunit alpha, putative, expressed
LOC_Os01g15830	Promoter (2-3kb)	12.64	-0.262015	Peroxidase precursor, putative, expressed
LOC_Os01g16670	Distal Intergenic	31.2	0.343535	BSD domain-containing protein, putative, expressed
LOC_Os01g16890	Downstream (2-3kb)	2.79045	-0.873995	Ribosomal protein L7Ae, putative, expressed
LOC_Os01g17150	Distal Intergenic	31.2	-2.71726	Plastid-specific 50S ribosomal protein 5, chloroplast precursor, putative, expressed
LOC_Os01g17390	Promoter (<=1kb)	2.08378	-0.666634	OsFBX5 - F-box domain containing protein, expressed
LOC_Os01g18860	Promoter (2-3kb)	12.64	-1.06635	S-adenosylmethionine synthetase, putative, expressed
LOC_Os01g19490	Promoter (<=1kb)	2.08378	-0.537745	Pentatricopeptide, putative, expressed
LOC_Os01g20910	Promoter (<=1kb)	2.08378	-5.09702	Zinc finger, C3HC4 type domain containing protein, expressed
LOC_Os01g22510	Promoter (<=1kb)	2.08378	0.414957	Cyclase/dehydrase family protein, expressed
LOC_Os01g22954	Intron	2.81467	-1.45972	Serine carboxypeptidase, putative, expressed
LOC_Os01g25370	Promoter (<=1kb)	2.08378	-0.485325	SUMO protease, putative, expressed
LOC_Os01g25386	Exon	4.59559	-0.345926	Multidrug resistance-associated protein, putative, expressed
LOC_Os01g25610	Promoter (1-2kb)	2.71291	-0.994622	40S ribosomal protein S4, putative, expressed
LOC_Os01g33869	Promoter (2-3kb)	12.64	-0.915101	Expressed protein
LOC_Os01g36860	Exon	2.08333	-0.526155	DEAD-box ATP-dependent RNA helicase 40, putative, expressed
LOC_Os01g38970	Exon	4.34357	-0.410958	Carbamoyl-phosphate synthase large chain, putative, expressed
LOC_Os01g40190	Distal Intergenic	31.2	-0.813121	Retrotransposon protein, putative, unclassified, expressed
LOC_Os01g40330	Promoter (<=1kb)	2.08378	-0.159594	DUF630/DUF632 domains containing protein, putative, expressed
LOC_Os01g40610	Promoter (<=1kb)	2.08378	0.214094	Coiled-coil domain-containing protein, putative, expressed
LOC_Os01g40870	Exon	8.8701	0.35344	Aldehyde dehydrogenase, putative, expressed
LOC_Os01g41450	Distal Intergenic	31.2	-1.33098	Phosphoesterase family protein, putative, expressed
LOC_Os01g42070	Promoter (2-3kb)	12.64	-1.8295	Kinesin motor domain containing protein, putative, expressed
LOC_Os01g42880	Promoter (1-2kb)	2.71291	-0.446674	Transferase family protein, putative, expressed
LOC_Os01g43020	Promoter (<=1kb)	2.08378	-0.512161	CTP synthase, putative, expressed
LOC_Os01g44310	Promoter (2-3kb)	12.64	0.117297	DnaJ domain containing protein, expressed
LOC_Os01g46760	Promoter (2-3kb)	12.64	-2.62438	Protein phosphatase 2C, putative, expressed
LOC_Os01g46810	Promoter (<=1kb)	2.08378	0.230611	Viral A-type inclusion protein repeat containing protein, expressed
LOC_Os01g47050	Promoter (<=1kb)	2.08378	-0.363043	OsFBK1 - F-box domain and kelch repeat containing protein, expressed
LOC_Os01g47340	Promoter (1-2kb)	2.71291	-0.259154	Iron-sulfur cluster assembly enzyme ISCU, mitochondrial precursor, putative, expressed
LOC_Os01g47400	Distal Intergenic	31.2	-5.03061	OsMan01 - Endo-Beta-Mannanase, expressed
LOC_Os01g48040	Downstream (<1kb)	3.91507	-2.0633	S-locus-like receptor protein kinase, putative, expressed
LOC_Os01g48770	Distal Intergenic	31.2	-1.09869	60S ribosomal protein L37a, putative, expressed
LOC_Os01g51290	Promoter (<=1kb)	2.08378	0.409823	Protein kinase family protein, putative, expressed
LOC_Os01g53640	Promoter (<=1kb)	2.08378	-1.82965	Retrotransposon protein, putative, unclassified, expressed
LOC_Os01g54080	Promoter (<=1kb)	2.08378	-0.970216	Kinesin motor protein-related, putative, expressed
LOC_Os01g54590	Promoter (2-3kb)	12.64	-1.13253	Ras-related protein, putative, expressed
LOC_Os01g54730	Distal Intergenic	31.2	-0.829707	Expressed protein
LOC_Os01g55030	Promoter (<=1kb)	2.08378	-0.924574	DNA-binding protein-related, putative, expressed
LOC_Os01g55040	Promoter (<=1kb)	2.08378	0.393025	1,3-beta-glucan synthase component, putative, expressed
LOC_Os01g56030	Promoter (1-2kb)	2.71291	NA	Retrotransposon protein, putative, unclassified, expressed
LOC_Os01g56320	Distal Intergenic	31.2	-1.57762	OsSub4 - Putative Subtilisin homologue, expressed
LOC_Os01g56820	Distal Intergenic	31.2	-0.343594	AGAP000951-PA, putative, expressed
LOC_Os01g57220	Promoter (<=1kb)	2.08378	0.212178	Secretory carrier-associated membrane protein, putative, expressed
LOC_Os01g57240	Promoter (<=1kb)	2.08378	-1.25909	Expressed protein
LOC_Os01g58080	Promoter (<=1kb)	2.08378	-0.5736	Membrane-associated salt-inducible protein, putative, expressed
LOC_Os01g58580	Promoter (1-2kb)	2.71291	-0.124549	ICE-like protease p20 domain containing protein, putative, expressed
LOC_Os01g58690	Promoter (2-3kb)	12.64	-0.697633	Endonuclease/exonuclease/phosphatase family domain containing protein, expressed
LOC_Os01g58910	Promoter (1-2kb)	2.71291	-1.81129	Auxin-induced protein 5NG4, putative, expressed
LOC_Os01g59120	Promoter (<=1kb)	2.08378	-1.72878	Cyclin, putative, expressed
LOC_Os01g60040	Promoter (<=1kb)	2.08378	-0.375856	HEAT repeat family protein, putative, expressed
LOC_Os01g61780	Promoter (1-2kb)	2.71291	-0.220658	Vacuolar ATP synthase 98 kDa subunit, putative, expressed
LOC_Os01g61930	Promoter (<=1kb)	2.08378	0.339737	SAC3/GANP family protein, putative, expressed
LOC_Os01g62244	Downstream (2-3kb)	2.79045	-0.374636	Ubiquitin-conjugating enzyme, putative, expressed
LOC_Os01g62900	Distal Intergenic	31.2	-0.78161	Amino acid kinase, putative, expressed
LOC_Os01g63190	Exon	2.44672	-3.1124	Laccase precursor protein, putative, expressed
LOC_Os01g63854	Promoter (<=1kb)	2.08378	-1.02237	Transmembrane amino acid transporter protein, putative, expressed
LOC_Os01g64630	Promoter (<=1kb)	2.08378	0.210073	Actin, putative, expressed
LOC_Os01g64840	Promoter (2-3kb)	12.64	NA	Retrotransposon protein, putative, unclassified, expressed
LOC_Os01g65110	Promoter (<=1kb)	2.08378	-1.33098	Phosphoesterase family protein, putative, expressed
LOC_Os01g65350	Promoter (1-2kb)	2.71291	0.365747	Deoxynucleoside kinase family, putative, expressed
LOC_Os01g65550	Promoter (2-3kb)	12.64	-0.694032	RNA recognition motif containing protein, putative, expressed
LOC_Os01g66110	Downstream (2-3kb)	2.79045	0.323797	Methyltransferase, putative, expressed
LOC_Os01g67360	Promoter (<=1kb)	2.08378	0.404917	Methyltransferase, putative, expressed
LOC_Os01g67570	Promoter (<=1kb)	2.08378	-0.300845	PDE312/PTAC10, putative, expressed
LOC_Os01g67740	Promoter (<=1kb)	2.08378	-1.4757	Chromosome segregation protein, putative, expressed
LOC_Os01g68160	Promoter (2-3kb)	12.64	0.388237	ZOS1-22 - C2H2 zinc finger protein, expressed
LOC_Os01g68680	Promoter (<=1kb)	2.08378	-0.355881	Tetratricopeptide repeat domain containing protein, expressed
LOC_Os01g70160	Promoter (<=1kb)	2.08378	0.317925	Zinc finger, C3HC4 type domain containing protein, expressed
LOC_Os01g70190	Promoter (<=1kb)	2.08378	-0.815314	Exostosin family domain containing protein, expressed
LOC_Os01g70270	Distal Intergenic	31.2	0.29254	Auxin response factor, putative, expressed
LOC_Os01g70410	Promoter (<=1kb)	2.08378	-3.0129	Protein kinase, putative, expressed
LOC_Os01g70960	Promoter (<=1kb)	2.08378	0.422491	Cytochrome c1-1, heme protein, mitochondrial precursor, putative, expressed
LOC_Os01g72170	Promoter (<=1kb)	2.08378	-0.590949	Glutathione S-transferase, putative, expressed
LOC_Os01g74280	Promoter (<=1kb)	2.08378	-0.372999	TGD2, putative, expressed
LOC_Os01g74640	Promoter (2-3kb)	12.64	-1.59853	Mitochondrial carrier protein, putative, expressed
LOC_Os02g01010	Promoter (<=1kb)	2.08378	-0.3613	OsPDIL1-4 protein disulfide isomerase PDIL1-4, expressed
LOC_Os02g02424	Downstream (1-2kb)	2.59459	0.246603	ZOS2-02 - C2H2 zinc finger protein, expressed
LOC_Os02g02830	Promoter (<=1kb)	2.08378	-0.649903	Ubiquitin-conjugating enzyme, putative, expressed
LOC_Os02g02840	Promoter (<=1kb)	2.08378	-1.18396	Ras-related protein, putative, expressed
LOC_Os02g04270	Promoter (<=1kb)	2.08378	-0.384592	DNA polymerase V, putative, expressed
LOC_Os02g04700	Promoter (2-3kb)	12.64	-0.419408	tRNA synthetases class II domain containing protein, expressed
LOC_Os02g05330	Promoter (2-3kb)	12.64	-0.294146	DEAD-box ATP-dependent RNA helicase, putative, expressed
LOC_Os02g06530	Promoter (<=1kb)	2.08378	-1.18512	Armadillo/beta-catenin repeat family protein, putative, expressed
LOC_Os02g06700	Promoter (<=1kb)	2.08378	-1.16	Ribosomal protein, putative, expressed
LOC_Os02g07120	Promoter (<=1kb)	2.08378	-0.406677	HEAT repeat family protein, putative, expressed
LOC_Os02g07720	Promoter (<=1kb)	2.08378	0.155567	Cytidylyltransferase domain containing protein, expressed
LOC_Os02g07870	Promoter (<=1kb)	2.08378	-1.85286	ATP synthase, putative, expressed
LOC_Os02g09480	Distal Intergenic	31.2	-1.07486	MYB-like DNA-binding domain containing protein, putative, expressed
LOC_Os02g10020	Promoter (<=1kb)	2.08378	-1.48785	Mad3/BUB1 homology region 1 domain containing protein, expressed
LOC_Os02g11070	Promoter (<=1kb)	2.08378	-0.948927	3-ketoacyl-CoA synthase, putative, expressed
LOC_Os02g11740	Distal Intergenic	31.2	-0.199732	Plastidic ATP/ADP-transporter, putative, expressed
LOC_Os02g11820	Exon	3.32482	-0.393863	GTPase-activating protein, putative, expressed
LOC_Os02g13300	Promoter (<=1kb)	2.08378	0.481514	Mitochondrial carrier protein, putative, expressed
LOC_Os02g13520	Distal Intergenic	31.2	-2.70301	OsIAA7 - Auxin-responsive Aux/IAA gene family member, expressed
LOC_Os02g13950	Distal Intergenic	31.2	0.379967	NHL repeat-containing protein, putative, expressed
LOC_Os02g14190	Promoter (1-2kb)	2.71291	-1.3432	Spermidine synthase, putative, expressed
LOC_Os02g14929	Intron	3.00791	-1.03386	T-complex protein, putative, expressed
LOC_Os02g15950	Promoter (1-2kb)	2.71291	-0.437244	OsFBK5 - F-box domain and kelch repeat containing protein, expressed
LOC_Os02g16550	Downstream (1-2kb)	2.59459	-0.527228	Ser/Thr protein phosphatase family protein, putative, expressed
LOC_Os02g21880	Promoter (2-3kb)	12.64	0.114613	Coiled-coil domain-containing protein, putative, expressed
LOC_Os02g21970	Promoter (<=1kb)	2.08378	-0.606427	26S protease regulatory subunit 6B, putative, expressed
LOC_Os02g22380	Promoter (<=1kb)	2.08378	-0.92335	Glycosyltransferase protein, putative, expressed
LOC_Os02g25700	Promoter (<=1kb)	2.08378	-1.33098	Phosphoesterase family protein, putative, expressed
LOC_Os02g25900	Promoter (1-2kb)	2.71291	0.123044	Pollen signalling protein with adenylyl cyclase activity, putative, expressed
LOC_Os02g26984	Intron	5.23992	-0.308704	Expressed protein
LOC_Os02g30810	Promoter (<=1kb)	2.08378	-0.875369	OsSAUR10 - Auxin-responsive SAUR gene family member, expressed
LOC_Os02g31290	Distal Intergenic	31.2	-0.252731	AML1, putative, expressed
LOC_Os02g32030	Exon	2.29969	-0.307762	Elongation factor, putative, expressed
LOC_Os02g32730	Promoter (1-2kb)	2.71291	0.45859	Neutral/alkaline invertase, putative, expressed
LOC_Os02g32814	Promoter (<=1kb)	2.08378	-1.09213	Heavy metal-associated domain containing protein, expressed
LOC_Os02g33110	Promoter (2-3kb)	12.64	-0.633375	Glycosyl hydrolases, putative, expressed
LOC_Os02g33710	Promoter (1-2kb)	2.71291	-2.20198	Decarboxylase, putative, expressed
LOC_Os02g33860	3' UTR	2.72742	-0.352861	WD domain, G-beta repeat domain containing protein, expressed
LOC_Os02g34380	Promoter (<=1kb)	2.08378	-1.33098	Phosphoesterase family protein, putative, expressed
LOC_Os02g34430	Distal Intergenic	31.2	-0.490018	Serine/threonine-protein kinase, putative, expressed
LOC_Os02g35470	Promoter (<=1kb)	2.08378	-0.154942	Calmodulin binding protein, putative, expressed
LOC_Os02g36520	Promoter (1-2kb)	2.71291	0.289585	OsFBK9 - F-box domain and kelch repeat containing protein, expressed
LOC_Os02g36845	Promoter (1-2kb)	2.71291	-1.33098	Phosphoesterase family protein, putative, expressed
LOC_Os02g36960	Promoter (<=1kb)	2.08378	-0.68568	Choline transporter-related, putative, expressed
LOC_Os02g38130	Downstream (<1kb)	3.91507	-0.622623	No apical meristem protein, putative, expressed
LOC_Os02g38410	Distal Intergenic	31.2	NA	Retrotransposon protein, putative, unclassified, expressed
LOC_Os02g39520	Promoter (<=1kb)	2.08378	0.433979	Transposon protein, putative, unclassified, expressed
LOC_Os02g40100	Promoter (<=1kb)	2.08378	-1.24926	Plant protein of unknown function DUF869 domain containing protein
LOC_Os02g40460	Promoter (2-3kb)	12.64	-1.08151	S1 RNA binding domain containing protein, expressed
LOC_Os02g40810	Promoter (2-3kb)	12.64	0.288876	Zinc finger, ZZ type domain containing protein, expressed
LOC_Os02g40830	Promoter (<=1kb)	2.08378	-0.354118	Succinyl-CoA ligase beta-chain, mitochondrial precursor, putative, expressed
LOC_Os02g41630	Promoter (2-3kb)	12.64	-0.484767	Phenylalanine ammonia-lyase, putative, expressed
LOC_Os02g41860	Promoter (1-2kb)	2.71291	-0.873491	Aquaporin protein, putative, expressed
LOC_Os02g42530	Promoter (<=1kb)	2.08378	0.467928	Expressed protein
LOC_Os02g42550	Promoter (<=1kb)	2.08378	0.399808	Expressed protein
LOC_Os02g42910	Promoter (<=1kb)	2.08378	-1.04814	Expressed protein
LOC_Os02g43519	Promoter (<=1kb)	2.08378	0.330376	Expressed protein
LOC_Os02g45040	Promoter (<=1kb)	2.08378	-1.33098	Phosphoesterase family protein, putative, expressed
LOC_Os02g45160	Promoter (<=1kb)	2.08378	-1.96864	Aluminum-activated malate transporter, putative, expressed
LOC_Os02g45170	Distal Intergenic	31.2	-0.784668	Helix-loop-helix DNA-binding protein, putative, expressed
LOC_Os02g46610	Downstream (2-3kb)	2.79045	-0.931847	Zinc-binding protein, putative, expressed
LOC_Os02g46640	Promoter (1-2kb)	2.71291	-0.329831	Heat shock protein DnaJ, putative, expressed
LOC_Os02g46650	Promoter (<=1kb)	2.08378	-0.438778	Ubiquitin carboxyl-terminal hydrolase domain containing protein, expressed
LOC_Os02g47120	Promoter (1-2kb)	2.71291	0.351857	Region found in RelA/SpoT proteins containing protein, expressed
LOC_Os02g47140	Promoter (1-2kb)	2.71291	-1.90841	L11 domain containing ribosomal protein, putative, expressed
LOC_Os02g47670	Promoter (1-2kb)	2.71291	0.17758	Bg55, putative, expressed
LOC_Os02g47850	Promoter (<=1kb)	2.08378	-0.414567	Class I glutamine amidotransferase, putative, expressed
LOC_Os02g48320	Distal Intergenic	31.2	-0.504146	DNA binding protein, putative, expressed
LOC_Os02g49880	Promoter (<=1kb)	2.08378	-6.31047	CCT/B-box zinc finger protein, putative, expressed
LOC_Os02g50280	Promoter (<=1kb)	2.08378	-0.923095	Pentatricopeptide, putative, expressed
LOC_Os02g50630	Promoter (<=1kb)	2.08378	-2.88997	E2F family transcription factor protein, putative, expressed
LOC_Os02g51100	Promoter (<=1kb)	2.08378	-0.397416	Arsenical pump-driving ATPase, putative, expressed
LOC_Os02g51330	Downstream (<1kb)	3.91507	-0.452386	MAG2, putative, expressed
LOC_Os02g51620	Promoter (1-2kb)	2.71291	-2.06838	Glycosyl hydrolase family 3 protein, putative, expressed
LOC_Os02g51750	Promoter (2-3kb)	12.64	-0.120956	Annexin, putative, expressed
LOC_Os02g51910	Promoter (<=1kb)	2.08378	-0.696763	Cytokinin-O-glucosyltransferase 2, putative, expressed
LOC_Os02g52560	Promoter (2-3kb)	12.64	-0.664387	Xyloglucan fucosyltransferase, putative, expressed
LOC_Os02g53200	Promoter (2-3kb)	12.64	-1.69829	Glucan endo-1,3-beta-glucosidase precursor, putative, expressed
LOC_Os02g55440	Promoter (1-2kb)	2.71291	-0.220039	Transmembrane 9 superfamily member, putative, expressed
LOC_Os02g55890	Promoter (1-2kb)	2.71291	-0.113688	Inorganic H+ pyrophosphatase, putative, expressed
LOC_Os02g57190	Promoter (2-3kb)	12.64	0.318652	Myosin head domain containing protein, expressed
LOC_Os02g57200	Promoter (<=1kb)	2.08378	0.319499	Expressed protein
LOC_Os02g57260	Promoter (<=1kb)	2.08378	-0.139467	3-ketoacyl-CoA thiolase, peroxisomal precursor, putative, expressed
LOC_Os02g58300	Promoter (<=1kb)	2.08378	-0.48808	Expressed protein
LOC_Os02g58480	Exon	2.40177	-1.7839	Sucrose synthase, putative, expressed
LOC_Os03g01210	Promoter (1-2kb)	2.71291	-0.28815	Uncharacterized Cys-rich domain containing protein, putative, expressed
LOC_Os03g01700	Promoter (2-3kb)	12.64	-1.33098	Phosphoesterase family protein, putative, expressed
LOC_Os03g02440	Promoter (<=1kb)	2.08378	0.315797	WD repeat-containing protein 44, putative, expressed
LOC_Os03g03430	Promoter (<=1kb)	2.08378	-0.184251	CBS domain containing protein, expressed
LOC_Os03g03630	Promoter (<=1kb)	2.08378	NA	Retrotransposon protein, putative, unclassified, expressed
LOC_Os03g03930	Promoter (<=1kb)	2.08378	0.467335	tRNA nucleotidyltransferase/polyA polymerase family protein, putative, expressed
LOC_Os03g04060	Promoter (<=1kb)	2.08378	-4.16466	CHIT16 - Chitinase family protein precursor, expressed
LOC_Os03g04990	Promoter (<=1kb)	2.08378	-0.618379	Expressed protein
LOC_Os03g05520	Promoter (<=1kb)	2.08378	-1.24379	Nicotiana lesion-inducing like, putative, expressed
LOC_Os03g06120	Downstream (1-2kb)	2.59459	-0.951019	PLAC8 family protein, expressed
LOC_Os03g06630	Promoter (<=1kb)	2.08378	-2.94797	Heat stress transcription factor, putative, expressed
LOC_Os03g06670	Promoter (2-3kb)	12.64	-2.32574	Core histone H2A/H2B/H3/H4 domain containing protein, putative, expressed
LOC_Os03g07150	Promoter (<=1kb)	2.08378	-0.178844	OsPP2Ac-5 - Phosphatase 2A isoform 5 belonging to family 2, expressed
LOC_Os03g07810	Promoter (<=1kb)	2.08378	NA	Retrotransposon protein, putative, unclassified, expressed
LOC_Os03g09170	Promoter (2-3kb)	12.64	-1.26778	Ethylene-responsive transcription factor, putative, expressed
LOC_Os03g09220	Promoter (<=1kb)	2.08378	-1.11255	Stage II sporulation protein E, putative, expressed
LOC_Os03g11460	3' UTR	2.72742	-0.1699	Expressed protein
LOC_Os03g11540	Exon	2.02404	-2.11072	RPA1B - Putative single-stranded DNA binding complex subunit 1, expressed
LOC_Os03g12290	Downstream (1-2kb)	2.59459	-1.89471	Glutamine synthetase, catalytic domain containing protein, expressed
LOC_Os03g12530	Promoter (1-2kb)	2.71291	-1.12922	Cation efflux family protein, putative, expressed
LOC_Os03g12620	Promoter (2-3kb)	12.64	-6.02962	Glycosyl hydrolases family 17, putative, expressed
LOC_Os03g13150	Promoter (<=1kb)	2.08378	NA	Retrotransposon protein, putative, unclassified, expressed
LOC_Os03g13770	Promoter (1-2kb)	2.71291	0.396924	Tubulin, putative, expressed
LOC_Os03g14250	Promoter (<=1kb)	2.08378	-0.574751	Plant protein of unknown function DUF869 domain containing protein, expressed
LOC_Os03g14570	Promoter (<=1kb)	2.08378	-0.784778	Expressed protein
LOC_Os03g15040	3' UTR	2.72742	-0.33083	FAR1 family protein, expressed
LOC_Os03g15050	Promoter (2-3kb)	12.64	0.287425	Phosphoenolpyruvate carboxykinase, putative, expressed
LOC_Os03g15880	Promoter (2-3kb)	12.64	0.150491	Coronatine-insensitive protein, putative, expressed
LOC_Os03g16220	Promoter (<=1kb)	2.08378	0.379999	Oxidoreductase, short chain dehydrogenase/reductase family domain containing protein, expressed
LOC_Os03g16910	Promoter (1-2kb)	2.71291	-0.298486	SLT1 protein, putative, expressed
LOC_Os03g17164	Distal Intergenic	31.2	-1.47644	Kinesin-related protein, putative, expressed
LOC_Os03g17690	Promoter (<=1kb)	2.08378	-0.524964	OsAPx1 - Cytosolic Ascorbate Peroxidase encoding gene 1-8, expressed
LOC_Os03g18110	Promoter (<=1kb)	2.08378	-4.72507	Expressed protein
LOC_Os03g18220	Downstream (<1kb)	3.91507	-0.591789	Pyruvate decarboxylase isozyme 2, putative, expressed
LOC_Os03g18360	Promoter (1-2kb)	2.71291	-0.65101	BTBT1 - Bric-a-Brac, Tramtrack, Broad Complex BTB domain with tetratricopeptide repeats, expressed
LOC_Os03g18370	Promoter (1-2kb)	2.71291	-1.23751	MRH1, putative, expressed
LOC_Os03g18830	Promoter (<=1kb)	2.08378	-0.620228	Programmed cell death protein 2, putative, expressed
LOC_Os03g18890	Promoter (<=1kb)	2.08378	-1.64487	Glycosyl transferase 8 domain containing protein, putative, expressed
LOC_Os03g19240	Downstream (<1kb)	3.91507	0.260775	AMP-binding enzyme, putative, expressed
LOC_Os03g19330	Promoter (<=1kb)	2.08378	-1.33098	Phosphoesterase family protein, putative, expressed
LOC_Os03g19990	Distal Intergenic	31.2	-2.55677	WD40-like Beta Propeller Repeat family protein, expressed
LOC_Os03g20370	Promoter (2-3kb)	12.64	-1.13836	OsCam1-1 - Calmodulin, expressed
LOC_Os03g20380	Promoter (2-3kb)	12.64	-0.996976	CAMK_KIN1/SNF1/Nim1_like.2 - CAMK includes calcium/calmodulin depedent protein kinases, expressed
LOC_Os03g20580	Promoter (<=1kb)	2.08378	-0.858993	Expressed protein
LOC_Os03g21040	Distal Intergenic	31.2	-0.569678	Stress responsive protein, putative, expressed
LOC_Os03g21510	Promoter (1-2kb)	2.71291	-0.660115	Inactive receptor kinase At2g26730 precursor, putative, expressed
LOC_Os03g21850	Promoter (2-3kb)	12.64	-0.72271	Nucleotidyltransferase, putative, expressed
LOC_Os03g22780	Promoter (1-2kb)	2.71291	-4.88338	DVR, putative, expressed
LOC_Os03g22800	Promoter (2-3kb)	12.64	-0.327091	OsFBT5 - F-box and tubby domain containing protein, expressed
LOC_Os03g22950	Promoter (<=1kb)	2.08378	-0.486578	Acyl carrier protein, putative, expressed
LOC_Os03g24620	Promoter (2-3kb)	12.64	-3.68066	Retrotransposon protein, putative, unclassified, expressed
LOC_Os03g25030	Promoter (1-2kb)	2.71291	-1.33098	Phosphoesterase family protein, putative, expressed
LOC_Os03g26960	Promoter (<=1kb)	2.08378	-0.370958	Intron-binding protein aquarius, putative, expressed
LOC_Os03g27280	Promoter (1-2kb)	2.71291	0.49991	CAMK_CAMK_like.19 - CAMK includes calcium/calmodulin depedent protein kinases, expressed
LOC_Os03g27960	Promoter (<=1kb)	2.08378	-0.244447	Sodium/calcium exchanger protein, putative, expressed
LOC_Os03g28140	Promoter (2-3kb)	12.64	0.365683	1-phosphatidylinositol-4-phosphate 5-kinase/ zinc ion binding protein, putative, expressed
LOC_Os03g28420	Promoter (<=1kb)	2.08378	-0.201728	3-oxoacyl-synthase, putative, expressed
LOC_Os03g30000	Downstream (1-2kb)	2.59459	-0.272904	Glycosyl transferase 8 domain containing protein, putative, expressed
LOC_Os03g30570	Distal Intergenic	31.2	-0.303525	Protein of unknown function DUF1675 domain containing protein, expressed
LOC_Os03g31010	Promoter (<=1kb)	2.08378	-0.292228	Expressed protein
LOC_Os03g31170	Promoter (<=1kb)	2.08378	-0.242917	Inosine-uridine preferring nucleoside hydrolase family protein, putative, expressed
LOC_Os03g31730	Exon	4	-0.464086	Expressed protein
LOC_Os03g35340	Promoter (<=1kb)	2.08378	-0.377358	Expressed protein
LOC_Os03g37490	Downstream (<1kb)	3.91507	-1.3268	MATE efflux family protein, putative, expressed
LOC_Os03g39740	Promoter (1-2kb)	2.71291	-1.31247	Expressed protein
LOC_Os03g40780	Promoter (2-3kb)	12.64	0.371866	Transport protein-related, putative, expressed
LOC_Os03g42650	Promoter (1-2kb)	2.71291	0.395335	Vegetative storage protein, putative, expressed
LOC_Os03g46920	Promoter (<=1kb)	2.08378	-2.38076	Expressed protein
LOC_Os03g47860	Exon	2.73224	NA	Retrotransposon protein, putative, unclassified, expressed
LOC_Os03g47930	Promoter (2-3kb)	12.64	-0.373028	Expressed protein
LOC_Os03g47940	Intron	2.17351	-1.36393	GDSL-like lipase/acylhydrolase, putative, expressed
LOC_Os03g48060	Promoter (1-2kb)	2.71291	-2.58189	Class I glutamine amidotransferase, putative, expressed
LOC_Os03g48380	Downstream (1-2kb)	2.59459	-0.228588	Expressed protein
LOC_Os03g48850	Promoter (1-2kb)	2.71291	-0.402568	Valyl-tRNA synthetase, putative, expressed
LOC_Os03g49380	Promoter (<=1kb)	2.08378	-0.922808	Lipoxygenase, putative, expressed
LOC_Os03g49750	Distal Intergenic	31.2	-1.41693	Protein kinase family protein, putative, expressed
LOC_Os03g50070	Promoter (1-2kb)	2.71291	0.449174	DUF1295 domain containing protein, putative, expressed
LOC_Os03g50130	Promoter (<=1kb)	2.08378	0.394443	Microsomal glutathione S-transferase 3, putative, expressed
LOC_Os03g50960	Promoter (<=1kb)	2.08378	-0.350327	LTPL118 - Protease inhibitor/seed storage/LTP family protein precursor, expressed
LOC_Os03g51020	Promoter (<=1kb)	2.08378	0.193527	Expressed protein
LOC_Os03g51380	Promoter (2-3kb)	12.64	-0.391002	Expressed protein
LOC_Os03g51580	Promoter (<=1kb)	2.08378	0.492751	Helix-loop-helix DNA-binding domain containing protein, expressed
LOC_Os03g51600	Promoter (2-3kb)	12.64	-0.93491	Tubulin/FtsZ domain containing protein, putative, expressed
LOC_Os03g52860	Promoter (<=1kb)	2.08378	NA	Retrotransposon protein, putative, unclassified, expressed
LOC_Os03g53270	Promoter (<=1kb)	2.08378	-0.348156	Stem-specific protein TSJT1, putative, expressed
LOC_Os03g53800	Promoter (2-3kb)	12.64	-1.97885	Periplasmic beta-glucosidase precursor, putative, expressed
LOC_Os03g56300	Promoter (1-2kb)	2.71291	-0.480836	4Fe-4S binding domain containing protein, expressed
LOC_Os03g56380	Promoter (<=1kb)	2.08378	-0.95765	Methyltransferase, putative, expressed
LOC_Os03g56830	Promoter (<=1kb)	2.08378	0.412985	Ad-003, putative, expressed
LOC_Os03g57690	Distal Intergenic	31.2	-0.434467	Aldehyde oxidase, putative, expressed
LOC_Os03g58170	Distal Intergenic	31.2	0.416286	Stem-specific protein TSJT1, putative, expressed
LOC_Os03g58920	Promoter (1-2kb)	2.71291	-0.661992	Galactosyltransferase family protein, putative, expressed
LOC_Os03g58970	Promoter (2-3kb)	12.64	0.253257	Expressed protein
LOC_Os03g59240	Promoter (1-2kb)	2.71291	-1.90726	Carboxyl-terminal peptidase, putative, expressed
LOC_Os03g60480	Promoter (<=1kb)	2.08378	-2.10124	Heavy metal-associated domain containing protein, expressed
LOC_Os03g60820	Exon	2.10896	0.488833	Transporter, major facilitator superfamily domain containing protein, expressed
LOC_Os03g61150	Promoter (<=1kb)	2.08378	-1.4076	Expressed protein
LOC_Os03g61760	Promoter (<=1kb)	2.08378	-0.266468	OsSPL6 - SBP-box gene family member, expressed
LOC_Os03g61900	Promoter (<=1kb)	2.08378	-3.11166	Expressed protein
LOC_Os03g62850	Promoter (<=1kb)	2.08378	0.417031	AMP-binding enzyme, putative, expressed
LOC_Os03g63370	Promoter (<=1kb)	2.08378	-5.16142	Actin-depolymerizing factor, putative, expressed
LOC_Os03g63620	Promoter (<=1kb)	2.08378	-1.56666	Tetraspanin family protein, putative, expressed
LOC_Os04g01230	Distal Intergenic	31.2	-0.391281	Phosphoglycerate mutase, putative, expressed
LOC_Os04g02900	Promoter (<=1kb)	2.08378	-0.576413	Dehydrogenase E1 component domain containing protein, expressed
LOC_Os04g04020	Promoter (1-2kb)	2.71291	-0.311527	Protein transport protein Sec24-like, putative, expressed
LOC_Os04g05030	Promoter (1-2kb)	2.71291	0.303158	Serine-rich 25 kDa antigen protein, putative, expressed
LOC_Os04g05700	Promoter (<=1kb)	2.08378	-1.33098	Phosphoesterase family protein, putative, expressed
LOC_Os04g06770	Promoter (1-2kb)	2.71291	-0.417435	Argonaute, putative, expressed
LOC_Os04g07920	Promoter (<=1kb)	2.08378	-3.83958	Expressed protein
LOC_Os04g11390	Downstream (2-3kb)	2.79045	0.418329	Expressed protein
LOC_Os04g22910	Promoter (<=1kb)	2.08378	-2.72031	Expressed protein
LOC_Os04g23440	Promoter (1-2kb)	2.71291	-2.16372	Helix-loop-helix DNA-binding domain containing protein, expressed
LOC_Os04g24170	Promoter (<=1kb)	2.08378	-0.256543	RNA recognition motif containing protein, putative, expressed
LOC_Os04g28050	Promoter (2-3kb)	12.64	0.341686	Expressed protein
LOC_Os04g30250	Promoter (1-2kb)	2.71291	-1.51508	Wall-associated receptor kinase-like 5 precursor, putative, expressed
LOC_Os04g31390	Promoter (1-2kb)	2.71291	-0.459524	Vacuolar protein sorting-associated protein 11, putative, expressed
LOC_Os04g31900	Promoter (<=1kb)	2.08378	0.396423	Calmodulin-binding transcription activator 4, putative, expressed
LOC_Os04g32050	Promoter (1-2kb)	2.71291	-0.554884	Transposon protein, putative, unclassified, expressed
LOC_Os04g32460	Promoter (2-3kb)	12.64	-0.36919	OsFBL16 - F-box domain and LRR containing protein, expressed
LOC_Os04g33590	Promoter (<=1kb)	2.08378	-0.607148	Hydrolase, alpha/beta fold family protein, putative, expressed
LOC_Os04g33990	Promoter (<=1kb)	2.08378	-1.72392	Harpin-induced protein 1 domain containing protein, expressed
LOC_Os04g34230	Promoter (1-2kb)	2.71291	0.270816	RING-H2 finger protein, putative, expressed
LOC_Os04g34940	Promoter (2-3kb)	12.64	-0.61951	Protein of unknown function domain containing protein, expressed
LOC_Os04g35840	Promoter (<=1kb)	2.08378	0.476922	T-complex protein 11, putative, expressed
LOC_Os04g36054	Distal Intergenic	31.2	0.444234	Auxin response factor 9, putative, expressed
LOC_Os04g37670	Promoter (2-3kb)	12.64	0.38307	Steroid nuclear receptor, ligand-binding, putative, expressed
LOC_Os04g37690	Promoter (1-2kb)	2.71291	-0.189371	RNA recognition motif containing protein, putative, expressed
LOC_Os04g37920	Promoter (<=1kb)	2.08378	-0.599897	FAD binding domain of DNA photolyase domain containing protein, expressed
LOC_Os04g38530	Promoter (<=1kb)	2.08378	-0.949245	Aldose 1-epimerase, putative, expressed
LOC_Os04g39190	Downstream (<1kb)	3.91507	0.376736	Cell division protease ftsH homolog 4, putative, expressed
LOC_Os04g39444	Promoter (<=1kb)	2.08378	-1.46429	LSM domain containing protein, expressed
LOC_Os04g39560	Distal Intergenic	31.2	-0.234301	Expressed protein
LOC_Os04g39660	Promoter (1-2kb)	2.71291	-0.293392	OsFBDUF22 - F-box and DUF domain containing protein, expressed
LOC_Os04g40550	Promoter (<=1kb)	2.08378	-5.49416	Expressed protein
LOC_Os04g40600	Promoter (<=1kb)	2.08378	0.4904	Peptide methionine sulfoxide reductase, putative, expressed
LOC_Os04g41100	Promoter (<=1kb)	2.08378	0.23381	Cyclin-dependent kinase G-2, putative, expressed
LOC_Os04g41580	Promoter (<=1kb)	2.08378	-0.636868	Glycine-rich protein, putative, expressed
LOC_Os04g41860	Promoter (2-3kb)	12.64	-6.09869	Expressed protein
LOC_Os04g42030	Promoter (<=1kb)	2.08378	0.495247	Expressed protein
LOC_Os04g42520	Promoter (1-2kb)	2.71291	-0.210353	Phosphoribosyl transferase, putative, expressed
LOC_Os04g42840	Promoter (<=1kb)	2.08378	-0.173949	HEAT repeat family protein, putative, expressed
LOC_Os04g44230	Promoter (1-2kb)	2.71291	0.466188	Mitochondrial glycoprotein, putative, expressed
LOC_Os04g45590	Distal Intergenic	31.2	-2.32444	Glyoxalase family protein, putative, expressed
LOC_Os04g45900	Promoter (<=1kb)	2.08378	-1.99191	Transposon protein, putative, unclassified, expressed
LOC_Os04g46310	Promoter (<=1kb)	2.08378	-0.692995	HEAT repeat family protein, putative, expressed
LOC_Os04g46400	Promoter (2-3kb)	12.64	0.808003	MYB family transcription factor, putative, expressed
LOC_Os04g47240	Exon	2.25038	-0.311796	STE_MEKK_ste11_MAP3K.17 - STE kinases include homologs to sterile 7, sterile 11 and sterile 20 from yeast
LOC_Os04g48260	Promoter (<=1kb)	2.08378	-1.36372	Zinc RING finger protein, putative, expressed
LOC_Os04g48760	Promoter (1-2kb)	2.71291	NA	Retrotransposon protein, putative, unclassified, expressed
LOC_Os04g49350	Promoter (<=1kb)	2.08378	-1.42916	PPR repeat domain containing protein, putative, expressed
LOC_Os04g49520	Promoter (1-2kb)	2.71291	-0.685077	Pentatricopeptide repeat protein PPR868-14, putative, expressed
LOC_Os04g49700	Promoter (2-3kb)	12.64	NA	Retrotransposon protein, putative, unclassified, expressed
LOC_Os04g49900	Exon	2.50705	-1.18147	ABC transporter family protein, putative, expressed
LOC_Os04g51630	Promoter (<=1kb)	2.08378	-1.00153	60S ribosomal protein L7, putative, expressed
LOC_Os04g51940	Exon	3.5748	0.375327	YT521-B, putative, expressed
LOC_Os04g52460	Exon	2.05461	0.148384	Retrotransposon protein, putative, unclassified, expressed
LOC_Os04g52570	Promoter (<=1kb)	2.08378	0.367232	Expressed protein
LOC_Os04g53760	Promoter (<=1kb)	2.08378	-0.613936	Kinesin motor domain containing protein, putative, expressed
LOC_Os04g53810	Promoter (1-2kb)	2.71291	-1.11262	Leucoanthocyanidin reductase, putative, expressed
LOC_Os04g54440	Promoter (<=1kb)	2.08378	-0.513708	RNA binding protein, putative, expressed
LOC_Os04g55030	Promoter (2-3kb)	12.64	-0.398124	Cullin, putative, expressed
LOC_Os04g55210	Promoter (<=1kb)	2.08378	0.378206	Chloride channel protein, putative, expressed
LOC_Os04g55510	Promoter (<=1kb)	2.08378	-0.312213	Zinc finger, C3HC4 type domain containing protein, expressed
LOC_Os04g55670	Promoter (1-2kb)	2.71291	-1.20639	Glycosyltransferase family 43 protein, putative, expressed
LOC_Os04g56620	Promoter (2-3kb)	12.64	-0.130794	Molybdopterin biosynthesis protein CNX1, putative, expressed
LOC_Os04g56990	Promoter (1-2kb)	2.71291	-1.54024	MYB-like DNA-binding domain containing protein, putative, expressed
LOC_Os04g57140	Promoter (1-2kb)	2.71291	-1.56741	Kinesin motor domain containing protein, putative, expressed
LOC_Os04g59190	Promoter (<=1kb)	2.08378	-1.84037	Peroxidase precursor, putative, expressed
LOC_Os04g59210	Promoter (1-2kb)	2.71291	-4.14814	Peroxidase precursor, putative, expressed
LOC_Os04g59440	Promoter (<=1kb)	2.08378	-1.48366	Chlorophyll A-B binding protein, putative, expressed
LOC_Os04g59450	Promoter (<=1kb)	2.08378	-0.651135	CAMK_CAMK_like.28 - CAMK includes calcium/calmodulin depedent protein kinases, expressed
LOC_Os04g59630	Distal Intergenic	31.2	-1.92199	Prenylcysteine oxidase 1 precursor, putative, expressed
LOC_Os05g01030	Exon	2.05846	-0.31708	Phospholipid-transporting ATPase, putative, expressed
LOC_Os05g01190	Promoter (<=1kb)	2.08378	-0.53897	Transposon protein, putative, unclassified, expressed
LOC_Os05g01240	Promoter (2-3kb)	12.64	-0.841117	AML1, putative, expressed
LOC_Os05g01910	Promoter (1-2kb)	2.71291	-0.664178	Pumilio-family RNA binding protein, putative, expressed
LOC_Os05g01940	Promoter (<=1kb)	2.08378	-0.533147	Zinc finger, RING-type, putative, expressed
LOC_Os05g03190	Exon	4.276	-0.431483	IQ calmodulin-binding motif domain containing protein, expressed
LOC_Os05g05830	Promoter (<=1kb)	2.08378	-0.25044	Bifunctional protein folD, putative, expressed
LOC_Os05g05950	Promoter (<=1kb)	2.08378	-0.351868	TOC159, putative, expressed
LOC_Os05g06330	Promoter (2-3kb)	12.64	0.349482	NifU, putative, expressed
LOC_Os05g06470	Promoter (<=1kb)	2.08378	0.243437	Suppressor of Mek, putative, expressed
LOC_Os05g07650	Promoter (<=1kb)	2.08378	0.119504	Transmembrane 9 superfamily member, putative, expressed
LOC_Os05g07730	Downstream (<1kb)	3.91507	-0.483376	Retrotransposon protein, putative, unclassified, expressed
LOC_Os05g07764	Promoter (<=1kb)	2.08378	NA	Retrotransposon protein, putative, unclassified, expressed
LOC_Os05g07940	Promoter (1-2kb)	2.71291	-0.44917	Glyoxalase family protein, putative, expressed
LOC_Os05g08360	Downstream (<1kb)	3.91507	-1.07129	rRNA 2-O-methyltransferase fibrillarin 2, putative, expressed
LOC_Os05g12180	Distal Intergenic	31.2	-2.22164	Expressed protein
LOC_Os05g13940	Promoter (<=1kb)	2.08378	-1.06705	Retrotransposon protein, putative, unclassified, expressed
LOC_Os05g19030	Promoter (2-3kb)	12.64	-2.33214	Expressed protein
LOC_Os05g19970	Promoter (<=1kb)	2.08378	-0.225445	ZOS5-06 - C2H2 zinc finger protein, expressed
LOC_Os05g20930	Promoter (<=1kb)	2.08378	-1.33098	Phosphoesterase family protein, putative, expressed
LOC_Os05g23530	Distal Intergenic	31.2	-0.503817	Expressed protein
LOC_Os05g23860	Promoter (1-2kb)	2.71291	-0.177751	Rab GDP dissociation inhibitor alpha, putative, expressed
LOC_Os05g23990	3' UTR	2.72742	0.384814	Rp3 protein, putative, expressed
LOC_Os05g26820	Promoter (<=1kb)	2.08378	-1.72891	CAMK_KIN1/SNF1/Nim1_like.20 - CAMK includes calcium/calmodulin depedent protein kinases, expressed
LOC_Os05g28630	Distal Intergenic	31.2	-0.388599	Leaf senescence related protein, putative, expressed
LOC_Os05g28740	Promoter (<=1kb)	2.08378	-1.56373	Universal stress protein domain containing protein, putative, expressed
LOC_Os05g30280	Promoter (<=1kb)	2.08378	0.466487	Os5bglu20 - beta-glucosidase homologue, similar to G. max isohydroxyurate hydrolase, expressed
LOC_Os05g30800	Promoter (<=1kb)	2.08378	-0.356596	26S proteasome non-ATPase regulatory subunit 14, putative, expressed
LOC_Os05g31000	Promoter (1-2kb)	2.71291	-1.20453	Nascent polypeptide-associated complex subunit alpha, putative, expressed
LOC_Os05g32500	Promoter (1-2kb)	2.71291	-1.02862	Expressed protein
LOC_Os05g33430	Promoter (<=1kb)	2.08378	-5.44665	Retrotransposon protein, putative, unclassified, expressed
LOC_Os05g33600	Distal Intergenic	31.2	0.166925	Cytochrome P450 72A1, putative, expressed
LOC_Os05g33810	Promoter (1-2kb)	2.71291	0.44669	OsSPL9 - SBP-box gene family member, expressed
LOC_Os05g33820	Distal Intergenic	31.2	-0.34708	Lipase, putative, expressed
LOC_Os05g33940	Downstream (2-3kb)	2.79045	-1.44438	Alpha/beta hydrolase fold, putative, expressed
LOC_Os05g34220	Promoter (1-2kb)	2.71291	-0.194935	Vrga1, putative, expressed
LOC_Os05g34230	Downstream (<1kb)	3.91507	0.368782	Disease resistance protein RGA3, putative, expressed
LOC_Os05g34325	Promoter (2-3kb)	12.64	-1.33098	Phosphoesterase family protein, putative, expressed
LOC_Os05g35380	Downstream (<1kb)	3.91507	-0.930354	Fruit bromelain precursor, putative, expressed
LOC_Os05g36290	Promoter (<=1kb)	2.08378	-0.224807	Actin, putative, expressed
LOC_Os05g37350	Promoter (<=1kb)	2.08378	-0.36297	HhH-GPD superfamily base excision DNA repair protein, expressed
LOC_Os05g38630	Promoter (<=1kb)	2.08378	-0.300211	Ras-related protein, putative, expressed
LOC_Os05g41110	Promoter (<=1kb)	2.08378	-1.07873	Ribosomal protein L7Ae, putative, expressed
LOC_Os05g41370	Promoter (2-3kb)	12.64	-2.41728	TKL_IRAK_DUF26-la.1 - DUF26 kinases have homology to DUF26 containing loci, expressed
LOC_Os05g43100	Promoter (<=1kb)	2.08378	NA	Retrotransposon protein, putative, unclassified, expressed
LOC_Os05g43920	Promoter (<=1kb)	2.08378	0.386522	Auxin response factor 14, putative, expressed
LOC_Os05g44100	Promoter (1-2kb)	2.71291	0.363986	Trehalose synthase, putative, expressed
LOC_Os05g44970	Promoter (1-2kb)	2.71291	-1.33098	Phosphoesterase family protein, putative, expressed
LOC_Os05g45580	Promoter (<=1kb)	2.08378	-1.5762	Expressed protein
LOC_Os05g45930	Promoter (<=1kb)	2.08378	-0.681797	IQ calmodulin-binding motif family protein, putative, expressed
LOC_Os05g46260	Promoter (1-2kb)	2.71291	-0.306088	Exostosin, putative, expressed
LOC_Os05g46330	Promoter (<=1kb)	2.08378	-0.397051	MYB family transcription factor, putative, expressed
LOC_Os05g46710	Promoter (<=1kb)	2.08378	-0.792381	Expressed protein
LOC_Os05g47780	Promoter (<=1kb)	2.08378	0.115794	E3 ubiquitin ligase, putative, expressed
LOC_Os05g49050	Promoter (<=1kb)	2.08378	-0.999247	CobW/P47K family protein, putative, expressed
LOC_Os05g49270	Promoter (<=1kb)	2.08378	-0.601251	Transporter family protein, putative, expressed
LOC_Os05g49770	Distal Intergenic	31.2	-0.317374	CTP synthase, putative, expressed
LOC_Os05g49890	Promoter (<=1kb)	2.08378	-0.197816	Ras-related protein, putative, expressed
LOC_Os05g51160	Promoter (2-3kb)	12.64	-0.644129	MYB transcription factor, putative, expressed
LOC_Os05g51420	Promoter (<=1kb)	2.08378	-0.102754	Hypersensitive-induced response protein, putative, expressed
LOC_Os05g51500	Promoter (1-2kb)	2.71291	-0.500812	Eukaryotic translation initiation factor 5B, putative, expressed
LOC_Os05g51850	Promoter (<=1kb)	2.08378	-0.480246	AT hook-containing DNA-binding protein, putative, expressed
LOC_Os06g01500	Promoter (2-3kb)	12.64	-0.846872	IQ calmodulin-binding motif family protein, putative, expressed
LOC_Os06g01920	Intron	2.40385	-1.33098	Phosphoesterase family protein, putative, expressed
LOC_Os06g02220	Promoter (1-2kb)	2.71291	-1.66408	MTA/SAH nucleosidase, putative, expressed
LOC_Os06g02370	Exon	2.29744	-0.456603	Expressed protein
LOC_Os06g03710	Downstream (<1kb)	3.91507	0.337025	Retrotransposon protein, putative, unclassified, expressed
LOC_Os06g04030	Promoter (<=1kb)	2.08378	-0.534061	Histone H3, putative, expressed
LOC_Os06g04270	Distal Intergenic	31.2	0.342483	Transketolase, chloroplast precursor, putative, expressed
LOC_Os06g04460	Promoter (<=1kb)	2.08378	0.431975	Hypersensitive-induced response protein, putative, expressed
LOC_Os06g05660	Promoter (<=1kb)	2.08378	-0.226918	NAP domain containing protein, putative, expressed
LOC_Os06g06050	Promoter (1-2kb)	2.71291	-0.468411	OsFBL27 - F-box domain and LRR containing protein, expressed
LOC_Os06g06460	Promoter (1-2kb)	2.71291	-1.33098	Phosphoesterase family protein, putative, expressed
LOC_Os06g07100	Promoter (2-3kb)	12.64	-3.04059	RING-H2 finger protein, putative, expressed
LOC_Os06g08510	Promoter (<=1kb)	2.08378	-1.00762	Expressed protein
LOC_Os06g08550	Promoter (1-2kb)	2.71291	-0.945335	BTBN14 - Bric-a-Brac, Tramtrack, Broad Complex BTB domain with non-phototropic hypocotyl 3 NPH3 domain
LOC_Os06g12260	Intron	2.72008	-0.717088	N-rich protein, putative, expressed
LOC_Os06g14460	Promoter (<=1kb)	2.08378	-1.52202	Chromosome condensation protein like, putative, expressed
LOC_Os06g14750	Promoter (<=1kb)	2.08378	-0.450436	Phosphatidylinositol-4-phosphate 5-Kinase family protein, putative, expressed
LOC_Os06g15700	Exon	2.20832	-0.176615	Expressed protein
LOC_Os06g15820	Promoter (<=1kb)	2.08378	-1.17663	NHL repeat-containing protein, putative, expressed
LOC_Os06g16290	Promoter (<=1kb)	2.08378	-1.31515	Ribosomal protein L7Ae, putative, expressed
LOC_Os06g16390	Promoter (<=1kb)	2.08378	-0.547118	SET domain containing protein, expressed
LOC_Os06g19360	Promoter (1-2kb)	2.71291	-1.33098	Phosphoesterase family protein, putative, expressed
LOC_Os06g21560	Promoter (<=1kb)	2.08378	-0.202299	CDK5RAP3, putative, expressed
LOC_Os06g24070	Distal Intergenic	31.2	-1.68283	MYB-like DNA-binding domain containing protein, expressed
LOC_Os06g36160	Promoter (<=1kb)	2.08378	-1.02142	40S ribosomal protein S24, putative, expressed
LOC_Os06g36270	Promoter (2-3kb)	12.64	-0.706726	Receptor-like protein kinase 5 precursor, putative, expressed
LOC_Os06g39140	Promoter (1-2kb)	2.71291	0.350587	Hemoglobin-like protein HbO, putative, expressed
LOC_Os06g39640	Distal Intergenic	31.2	-0.689587	PINHEAD, putative, expressed
LOC_Os06g43210	Promoter (2-3kb)	12.64	-0.411939	Zinc finger, C3HC4 type domain containing protein, expressed
LOC_Os06g43700	Promoter (1-2kb)	2.71291	-0.652	Transmembrane amino acid transporter protein, putative, expressed
LOC_Os06g43840	Promoter (1-2kb)	2.71291	-0.204653	Protein kinase domain containing protein, expressed
LOC_Os06g44140	Promoter (<=1kb)	2.08378	-0.624135	Transmembrane 9 superfamily member, putative, expressed
LOC_Os06g45300	Promoter (1-2kb)	2.71291	-0.17636	Serine/threonine-protein kinase HT1, putative, expressed
LOC_Os06g45390	Promoter (<=1kb)	2.08378	-0.525925	Expressed protein
LOC_Os06g46990	Promoter (<=1kb)	2.08378	-2.26637	Expressed protein
LOC_Os06g47600	Promoter (<=1kb)	2.08378	-1.33098	Phosphoesterase family protein, putative, expressed
LOC_Os06g47650	Promoter (<=1kb)	2.08378	0.239093	Phytosulfokine receptor precursor, putative, expressed
LOC_Os06g47700	Promoter (1-2kb)	2.71291	-1.61179	Serine/threonine-protein kinase BRI1-like 2 precursor, putative, expressed
LOC_Os06g50050	Distal Intergenic	31.2	-0.553889	AAA-type ATPase family protein, putative, expressed
LOC_Os07g01214	Exon	2.33617	-5.68247	OsFBX51 - F-box domain containing protein, expressed
LOC_Os07g02260	Promoter (2-3kb)	12.64	0.357237	Expressed protein
LOC_Os07g02280	Promoter (<=1kb)	2.08378	-5.28303	Pentatricopeptide, putative, expressed
LOC_Os07g02810	Distal Intergenic	31.2	-2.46865	L-ascorbate oxidase homolog precursor, putative, expressed
LOC_Os07g03150	Downstream (1-2kb)	2.59459	NA	Retrotransposon protein, putative, unclassified, expressed
LOC_Os07g03160	Exon	16.6366	-0.48371	WD domain, G-beta repeat domain containing protein, expressed
LOC_Os07g03240	Distal Intergenic	31.2	-0.30523	RNA recognition motif containing protein, putative, expressed
LOC_Os07g05190	Promoter (<=1kb)	2.08378	-1.91984	Leucine-rich repeat family protein, putative, expressed
LOC_Os07g05880	Promoter (1-2kb)	2.71291	0.177567	OsFBK18 - F-box domain and kelch repeat containing protein, expressed
LOC_Os07g06680	Promoter (1-2kb)	2.71291	-0.918265	Fasciclin domain containing protein, expressed
LOC_Os07g06940	Promoter (2-3kb)	12.64	0.346798	Valyl-tRNA synthetase, putative, expressed
LOC_Os07g08120	Promoter (<=1kb)	2.08378	-0.356157	BTBT2 - Bric-a-Brac, Tramtrack, Broad Complex BTB domain with tetratricopeptide repeats, expressed
LOC_Os07g10300	Promoter (<=1kb)	2.08378	-0.525529	Expressed protein
LOC_Os07g10440	Promoter (<=1kb)	2.08378	-0.773767	Expressed protein
LOC_Os07g10770	Promoter (2-3kb)	12.64	-0.677468	CESA8 - cellulose synthase, expressed
LOC_Os07g13260	Distal Intergenic	31.2	-3.14925	Dof zinc finger domain containing protein, putative, expressed
LOC_Os07g22580	Promoter (<=1kb)	2.08378	-1.33098	Phosphoesterase family protein, putative, expressed
LOC_Os07g23410	Promoter (<=1kb)	2.08378	-0.95944	Fatty acid desaturase, putative, expressed
LOC_Os07g24190	Promoter (<=1kb)	2.08378	-0.969718	CESA3 - cellulose synthase, expressed
LOC_Os07g25450	Promoter (1-2kb)	2.71291	0.42522	Histone-lysine N-methyltransferase, putative, expressed
LOC_Os07g26630	Promoter (2-3kb)	12.64	NA	Retrotransposon protein, putative, unclassified, expressed
LOC_Os07g27790	Promoter (<=1kb)	2.08378	0.16818	Glutamate--cysteine ligase, chloroplast precursor, putative, expressed
LOC_Os07g31840	Promoter (1-2kb)	2.71291	-1.23163	Leucine-rich repeat family protein, putative, expressed
LOC_Os07g32420	Intron	5.78541	-0.121151	Bromodomain domain containing protein, expressed
LOC_Os07g32880	Promoter (<=1kb)	2.08378	-1.46783	ATP synthase gamma chain, putative, expressed
LOC_Os07g33860	Exon	3.0763	-0.854777	60S ribosomal protein L44, putative, expressed
LOC_Os07g34580	Promoter (<=1kb)	2.08378	-2.28889	Glycosyl hydrolases family 16, putative, expressed
LOC_Os07g35180	Promoter (1-2kb)	2.71291	-0.932572	Hypothetical protein
LOC_Os07g35310	Promoter (<=1kb)	2.08378	-0.455387	TKL_IRAK_DUF26-lc.12 - DUF26 kinases have homology to DUF26 containing loci, expressed
LOC_Os07g36630	Promoter (2-3kb)	12.64	-1.12553	CSLF8 - cellulose synthase-like family F; beta1,3;1,4 glucan synthase, expressed
LOC_Os07g37110	Promoter (2-3kb)	12.64	-1.62401	Nucleoside transporter, putative, expressed
LOC_Os07g37740	Promoter (<=1kb)	2.08378	-0.483057	Secretory carrier-associated membrane protein, putative, expressed
LOC_Os07g38130	Downstream (2-3kb)	2.79045	-1.30805	Polygalacturonase inhibitor 1 precursor, putative, expressed
LOC_Os07g38360	Promoter (<=1kb)	2.08378	0.327194	Expressed protein
LOC_Os07g38530	Promoter (2-3kb)	12.64	-0.189783	STE_PAK_Ste20_Slob_Wnk.4 - STE kinases include homologs to sterile 7, sterile 11 and sterile 20 from yeast
LOC_Os07g40260	Promoter (<=1kb)	2.08378	-0.171169	Eukaryotic aspartyl protease domain containing protein, expressed
LOC_Os07g40480	5' UTR	4.176	-1.82895	Zinc finger family protein, putative, expressed
LOC_Os07g40930	Distal Intergenic	31.2	-0.379335	WD repeat-containing protein 12, putative, expressed
LOC_Os07g42500	Promoter (1-2kb)	2.71291	0.119779	FYVE zinc finger domain containing protein, expressed
LOC_Os07g42632	Promoter (1-2kb)	2.71291	0.268429	Folic acid synthesis protein, putative, expressed
LOC_Os07g43070	Promoter (2-3kb)	12.64	-0.544871	Expressed protein
LOC_Os07g44660	Exon	2.62659	-0.714242	FGGY family of carbohydrate kinases, putative, expressed
LOC_Os07g46030	Downstream (2-3kb)	2.79045	-0.80755	Expressed protein
LOC_Os07g46440	Promoter (<=1kb)	2.08378	-0.546676	Ribosomal protein, putative, expressed
LOC_Os07g47290	Promoter (<=1kb)	2.08378	0.198556	Xylose isomerase, putative, expressed
LOC_Os07g47510	Promoter (<=1kb)	2.08378	-0.350971	Stress-related protein, putative, expressed
LOC_Os07g48390	Promoter (<=1kb)	2.08378	-0.717842	Proline-rich protein, putative, expressed
LOC_Os07g48490	Promoter (1-2kb)	2.71291	0.304288	Stress responsive protein, putative, expressed
LOC_Os07g48510	Promoter (<=1kb)	2.08378	-1.97084	Thioredoxin, putative, expressed
LOC_Os07g49030	Promoter (<=1kb)	2.08378	0.239591	PHD-finger family protein, expressed
LOC_Os07g49520	Promoter (<=1kb)	2.08378	-0.26836	2-oxoglutarate dehydrogenase E1 component, mitochondrial precursor, putative, expressed
LOC_Os08g02110	Promoter (1-2kb)	2.71291	0.341544	Peroxidase precursor, putative, expressed
LOC_Os08g06640	5' UTR	4.176	-0.358807	Stress-induced protein, putative, expressed
LOC_Os08g07330	Promoter (1-2kb)	2.71291	-0.347485	RGH1A, putative, expressed
LOC_Os08g09810	Promoter (<=1kb)	2.08378	-1.33098	Phosphoesterase family protein, putative, expressed
LOC_Os08g10430	Promoter (<=1kb)	2.08378	0.484792	NBS-LRR disease resistance protein, putative, expressed
LOC_Os08g10560	Exon	2.36072	-1.94484	Histone-like transcription factor and archaeal histone family protein, expressed
LOC_Os08g13350	Intron	2.04562	-0.624084	Expressed protein
LOC_Os08g14200	Distal Intergenic	31.2	-2.96656	Glycosyl hydrolases family 16, putative, expressed
LOC_Os08g15710	Promoter (2-3kb)	12.64	-5.22351	Dirigent, putative, expressed
LOC_Os08g16670	Promoter (<=1kb)	2.08378	-2.62179	OsFBX280 - F-box domain containing protein, expressed
LOC_Os08g21660	Promoter (<=1kb)	2.08378	-0.552535	WD domain, G-beta repeat domain containing protein, expressed
LOC_Os08g22864	Intron	2.09524	-0.405811	Sec8 exocyst complex component specific domain containing protein, expressed
LOC_Os08g23180	Promoter (2-3kb)	12.64	-2.05465	Fasciclin-like arabinogalactan protein 8 precursor, putative, expressed
LOC_Os08g23710	Downstream (<1kb)	3.91507	-0.885719	Ribosomal protein L7Ae, putative, expressed
LOC_Os08g24400	Downstream (2-3kb)	2.79045	-0.510666	SWP, putative, expressed
LOC_Os08g25310	Distal Intergenic	31.2	-0.329874	Phosphatidylinositol transfer, putative, expressed
LOC_Os08g25570	Distal Intergenic	31.2	-0.383675	Histone deacetylase, putative, expressed
LOC_Os08g26110	Distal Intergenic	31.2	-2.22164	Expressed protein
LOC_Os08g29730	Promoter (1-2kb)	2.71291	0.484662	Intracellular protein transport protein USO1-related, putative, expressed
LOC_Os08g29809	Intron	2.10905	-0.285659	Resistance protein LR10, putative, expressed
LOC_Os08g30790	Intron	10.2045	0.227502	Hypersensitive-induced response protein, putative, expressed
LOC_Os08g32620	Promoter (<=1kb)	2.08378	-0.517572	ES43 protein, putative, expressed
LOC_Os08g32910	Promoter (<=1kb)	2.08378	NA	Retrotransposon protein, putative, unclassified, expressed
LOC_Os08g35710	Promoter (<=1kb)	2.08378	-1.05825	Expressed protein
LOC_Os08g37390	Promoter (1-2kb)	2.71291	-0.885717	Cyclin, putative, expressed
LOC_Os08g38560	Promoter (1-2kb)	2.71291	-1.33098	Phosphoesterase family protein, putative, expressed
LOC_Os08g38970	Promoter (1-2kb)	2.71291	-0.763657	Transmembrane receptor, putative, expressed
LOC_Os08g39350	3' UTR	2.72742	-0.877859	Glycerophosphoryl diester phosphodiesterase family protein, putative, expressed
LOC_Os08g39490	Promoter (<=1kb)	2.08378	-0.701154	Expressed protein
LOC_Os08g39870	Promoter (<=1kb)	2.08378	-1.1592	Os8bglu28 - beta-glucosidase homologue, similar to Os4bglu12 exoglucanase, expressed
LOC_Os08g42870	Promoter (1-2kb)	2.71291	-0.582469	Expressed protein
LOC_Os08g42960	Promoter (2-3kb)	12.64	-0.278737	Ankyrin repeat-containing protein, putative, expressed
LOC_Os08g43010	Promoter (1-2kb)	2.71291	-0.511107	Disease resistance RPP13-like protein 1, putative, expressed
LOC_Os08g43400	Promoter (<=1kb)	2.08378	-0.943697	Kinesin motor domain containing protein, expressed
LOC_Os08g44480	Promoter (<=1kb)	2.08378	-1.22357	40S ribosomal protein S25, putative, expressed
LOC_Os08g44520	Promoter (1-2kb)	2.71291	-0.734131	Peptidyl-prolyl cis-trans isomerase, putative, expressed
LOC_Os09g04110	Promoter (<=1kb)	2.08378	-0.288942	Coatomer alpha subunit, putative, expressed
LOC_Os09g04730	Promoter (2-3kb)	12.64	-0.583986	Dehydrogenase/reductase SDR family member 2, putative, expressed
LOC_Os09g07360	Promoter (<=1kb)	2.08378	-0.174756	Frigida, putative, expressed
LOC_Os09g07570	Promoter (2-3kb)	12.64	0.457927	Ferredoxin-thioredoxin reductase catalytic chain, chloroplast precursor, putative, expressed
LOC_Os09g08430	Promoter (<=1kb)	2.08378	-1.14129	Ribosomal protein L22, putative, expressed
LOC_Os09g10960	Promoter (<=1kb)	2.08378	-0.163551	SWP, putative, expressed
LOC_Os09g11230	Distal Intergenic	31.2	-0.290359	Ser/Thr protein phosphatase family protein, putative, expressed
LOC_Os09g11440	Promoter (2-3kb)	12.64	-0.930354	Fruit bromelain precursor, putative, expressed
LOC_Os09g11890	Promoter (<=1kb)	2.08378	-2.70771	Expressed protein
LOC_Os09g13440	Promoter (<=1kb)	2.08378	-6.00355	Expressed protein
LOC_Os09g17730	Promoter (1-2kb)	2.71291	-0.508177	Proton pump interactor, putative, expressed
LOC_Os09g17850	Promoter (2-3kb)	12.64	-1.32811	Acetyltransferase type B catalytic subunit, putative, expressed
LOC_Os09g25320	Promoter (2-3kb)	12.64	0.349597	Ubiquitin family protein, putative, expressed
LOC_Os09g25330	Promoter (2-3kb)	12.64	0.303933	BTBN19 - Bric-a-Brac, Tramtrack, Broad Complex BTB domain with non-phototropic hypocotyl 3 NPH3 domain
LOC_Os09g25500	Exon	2.22222	0.361581	Expressed protein
LOC_Os09g26400	Promoter (<=1kb)	2.08378	-0.11954	Zinc finger, C3HC4 type domain containing protein, expressed
LOC_Os09g27420	Promoter (1-2kb)	2.71291	-0.562824	Formate--tetrahydrofolate ligase, putative, expressed
LOC_Os09g27500	Promoter (<=1kb)	2.08378	0.405238	Cytochrome P450, putative, expressed
LOC_Os09g27940	3' UTR	2.72742	-1.64386	Retrotransposon protein, putative, unclassified, expressed
LOC_Os09g28180	Promoter (<=1kb)	2.08378	-1.84153	D-mannose binding lectin family protein, expressed
LOC_Os09g28300	Promoter (<=1kb)	2.08378	-2.54062	Remorin C-terminal domain containing protein, putative, expressed
LOC_Os09g29970	Promoter (<=1kb)	2.08378	-0.30978	TMV-MP30 binding protein 2C, putative, expressed
LOC_Os09g31482	Promoter (<=1kb)	2.08378	0.348992	Splicing factor U2AF, putative, expressed
LOC_Os09g32080	Promoter (<=1kb)	2.08378	-1.64442	CHIT13 - Chitinase family protein precursor, expressed
LOC_Os09g32520	Downstream (1-2kb)	2.59459	-0.724341	60S ribosomal protein L32, putative, expressed
LOC_Os09g35710	Promoter (<=1kb)	2.08378	-0.266913	UBX domain-containing protein, putative, expressed
LOC_Os09g35860	Promoter (1-2kb)	2.71291	-1.46855	Ras-related protein, putative, expressed
LOC_Os09g36860	Promoter (<=1kb)	2.08378	-0.719705	Acyl carrier protein, putative, expressed
LOC_Os09g37240	Downstream (1-2kb)	2.59459	-0.747862	Glutathione S-transferase, C-terminal domain containing protein, expressed
LOC_Os09g37280	Promoter (2-3kb)	12.64	0.28221	Peroxisomal multifunctional enzyme type 2, putative, expressed
LOC_Os09g38060	Promoter (1-2kb)	2.71291	0.235373	Nicotinate-nucleotide pyrophosphorylase, putative, expressed
LOC_Os09g38970	Promoter (2-3kb)	12.64	-0.349341	Zinc finger family protein, putative, expressed
	The plants were grown hydroponically under P starvation (treatment, 0 ppm Pi) and P sufficient (control, 16 ppm Pi) conditions.
	*Fold change (>2, P=0.05) under P-starvation stress, compared to the level observed in root under control.
