# Supplementary material for: Pup1 QTL Regulates Gene Expression Through Epigenetic Modification of DNA Under Phosphate Starvation Stress in Rice
Source: Front Plant Sci. 2022 May 31;13:871890. doi: 10.3389/fpls.2022.871890 (PMC9195100; doi:10.3389/fpls.2022.871890)
Supplement: Supplementary file 1 [file Data_Sheet_1.zip › Table S9.xlsx]

## Sheet: Sheet1 (3)
Supplementary Table S9: Effect of cytosine methylation in CHH context on expression of genes for transcription factors in root of contrasting rice genotypes
	Pusa-44, Root				NIL-23, Root
Gene ID	Methylation level	Locatio of DMRs	Gene expression levl		Methylation level	Locatio of DMRs	Gene expression level	Gene Annotation
LOC_Os01g18360	2.01089	Promoter (1-2kb)	1.08248		0.40225	Promoter (<=1kb)	1.85154	OsIAA4 - Auxin-responsive Aux/IAA gene family member, expressed
LOC_Os01g43590	0.841	Promoter (<=1kb)	1.94176		0.405109	Promoter (<=1kb)	4.84307	HSF-type DNA-binding domain containing protein, expressed
LOC_Os02g46780	2.448	Promoter (<=1kb)	-0.56241		0	Promoter (<=1kb)	5.10374	MYB family transcription factor, putative, expressed
LOC_Os01g08160	2.46678	Promoter (<=1kb)	0.291702		2.43991	Promoter (<=1kb)	-0.385889	MYB family transcription factor, putative, expressed
	1.16238	Distal Intergenic
LOC_Os02g42850	2.11655	Promoter (<=1kb)	0.326109		0.260858	Promoter (<=1kb)	1.06429	MYB family transcription factor, putative, expressed
LOC_Os03g21030	6.48508	Promoter (<=1kb)	0.466467		0.631504	Promoter (<=1kb)	1.52106	No apical meristem protein, putative, expressed
LOC_Os08g37580	3.67925	Promoter (<=1kb)	-0.433392		0.2	Promoter (1-2kb)	0.904518	Homeobox associated leucine zipper, putative, expressed
					1.08315	Downstream (1-2kb)
LOC_Os08g38590	0.841	Promoter (<=1kb)	-0.0191232		0.2417	Promoter (<=1kb)	2.51904	OsMADS62 - MADS-box family gene with MIKC* type-box, expressed
					1.40957	Distal Intergenic
LOC_Os03g03100	3.35938	Promoter (<=1kb)	-1.12862		0.2417	Promoter (<=1kb)	0.216169	OsMADS50 - MADS-box family gene with MIKCc type-box, expressed
					1.40957	Distal Intergenic
LOC_Os01g54890	1.19354	Promoter (<=1kb)	0.798866		1.52	Promoter (1-2kb)	-0.768005	Ethylene-responsive transcription factor 2, putative, expressed
	2.20406	Exon			0.84688	Promoter (<=1kb)
LOC_Os03g12760	2.53437	Promoter (1-2kb)	-1.01102		0.880827	Promoter (1-2kb)	2.52159	Helix-loop-helix DNA-binding domain containing protein, expressed
The plants were grown hydroponically under P starvation (treatment, 0 ppm Pi) and P sufficient (control, 16 ppm Pi) conditions.
*Fold change (>2, P=0.05) under P-starvation stress, compared to the level observed in root under control.
